# Supplementary material for: Identification and validation of hub genes in drug induced acute kidney injury basing on integrated transcriptomic analysis
Source: Front Immunol. 2023 Mar 29;14:1126348. doi: 10.3389/fimmu.2023.1126348 (PMC10090697; doi:10.3389/fimmu.2023.1126348)
Supplement: Supplementary file 2 [file Table_1.csv]

#node1	node2	node1_string_id	node2_string_id	neighborhood_on_chromosome	gene_fusion	phylogenetic_cooccurrence	homology	coexpression	experimentally_determined_interaction	database_annotated	automated_textmining	combined_score
Acot12	Aldh6a1	10090.ENSMUSP00000022120	10090.ENSMUSP00000082288	0	0	0	0	0.088	0	0.8	0.05	0.811
Acot12	Aldh9a1	10090.ENSMUSP00000022120	10090.ENSMUSP00000028004	0	0	0	0	0	0	0.9	0.058	0.901
Acox1	Lpl	10090.ENSMUSP00000063325	10090.ENSMUSP00000015712	0	0	0	0	0.062	0	0.629	0.666	0.873
Acox1	Ehhadh	10090.ENSMUSP00000063325	10090.ENSMUSP00000023559	0.047	0	0	0	0.243	0.733	0.961	0.812	0.998
Acox1	Aldh9a1	10090.ENSMUSP00000063325	10090.ENSMUSP00000028004	0.043	0	0	0	0.062	0.045	0.6	0.355	0.738
Acox1	Hadh	10090.ENSMUSP00000063325	10090.ENSMUSP00000029610	0.076	0	0	0	0.233	0	0.8	0.481	0.916
Acox1	Hibadh	10090.ENSMUSP00000063325	10090.ENSMUSP00000031788	0.057	0	0	0	0.139	0	0.8	0.225	0.857
Acox1	Pcca	10090.ENSMUSP00000063325	10090.ENSMUSP00000038763	0.076	0	0	0	0.133	0	0.9	0.131	0.921
Acox1	Cyp4a10	10090.ENSMUSP00000063325	10090.ENSMUSP00000061126	0	0	0	0	0.089	0.058	0	0.719	0.738
Acox1	Jun	10090.ENSMUSP00000063325	10090.ENSMUSP00000102711	0	0	0	0	0	0.042	0.629	0.277	0.72
Acox1	Aldh6a1	10090.ENSMUSP00000063325	10090.ENSMUSP00000082288	0	0	0	0	0.252	0	0.9	0.13	0.929
Acta2	Ccl2	10090.ENSMUSP00000048218	10090.ENSMUSP00000000193	0	0	0	0	0.09	0	0	0.689	0.704
Acta2	Tpm4	10090.ENSMUSP00000048218	10090.ENSMUSP00000003575	0	0	0	0	0.158	0.331	0.6	0.235	0.804
Acta2	Timp1	10090.ENSMUSP00000048218	10090.ENSMUSP00000009530	0	0	0	0	0.133	0	0	0.801	0.82
Acta2	Myh9	10090.ENSMUSP00000048218	10090.ENSMUSP00000016771	0	0	0	0	0.099	0.326	0.6	0.329	0.815
Acta2	Actn1	10090.ENSMUSP00000048218	10090.ENSMUSP00000021554	0	0	0	0	0.117	0.334	0.537	0.334	0.794
Acta2	Pdgfrb	10090.ENSMUSP00000048218	10090.ENSMUSP00000025522	0	0	0	0	0.161	0.047	0.208	0.72	0.799
Acta2	Il6	10090.ENSMUSP00000048218	10090.ENSMUSP00000026845	0	0	0	0	0	0	0	0.714	0.714
Acta2	Vim	10090.ENSMUSP00000048218	10090.ENSMUSP00000028062	0	0	0	0	0.151	0.132	0	0.69	0.752
Acta2	Tpm2	10090.ENSMUSP00000048218	10090.ENSMUSP00000030184	0	0	0	0	0.265	0.358	0.6	0.286	0.847
Acta2	Mki67	10090.ENSMUSP00000048218	10090.ENSMUSP00000033310	0	0	0	0	0	0	0	0.738	0.738
Acta2	Tagln	10090.ENSMUSP00000048218	10090.ENSMUSP00000034590	0	0	0	0	0.619	0.232	0	0.835	0.947
Acta2	Serpine1	10090.ENSMUSP00000048218	10090.ENSMUSP00000039586	0	0	0	0	0.134	0	0	0.69	0.72
Acta2	Cd68	10090.ENSMUSP00000048218	10090.ENSMUSP00000104294	0	0	0	0	0	0.059	0	0.719	0.724
Acta2	Jun	10090.ENSMUSP00000048218	10090.ENSMUSP00000102711	0	0	0	0	0	0.059	0.475	0.562	0.765
Acta2	Col3a1	10090.ENSMUSP00000048218	10090.ENSMUSP00000085192	0	0	0	0	0.308	0	0	0.725	0.802
Acta2	Cald1	10090.ENSMUSP00000048218	10090.ENSMUSP00000110673	0	0	0	0	0.145	0	0.6	0.54	0.829
Acta2	Fn1	10090.ENSMUSP00000048218	10090.ENSMUSP00000054499	0	0	0	0	0.105	0.065	0	0.851	0.864
Acta2	Tpm1	10090.ENSMUSP00000048218	10090.ENSMUSP00000109337	0	0	0	0	0.248	0.389	0.6	0.408	0.876
Actn1	Itga3	10090.ENSMUSP00000021554	10090.ENSMUSP00000001548	0	0	0	0	0.083	0.071	0.679	0.313	0.787
Actn1	Tpm4	10090.ENSMUSP00000021554	10090.ENSMUSP00000003575	0	0	0	0	0.282	0.351	0	0.503	0.748
Actn1	Tpm2	10090.ENSMUSP00000021554	10090.ENSMUSP00000030184	0	0	0	0	0.275	0.389	0	0.468	0.743
Actn1	Tpm1	10090.ENSMUSP00000021554	10090.ENSMUSP00000109337	0	0	0	0	0.295	0.402	0	0.583	0.809
Actn1	Pdlim1	10090.ENSMUSP00000021554	10090.ENSMUSP00000064545	0	0	0	0	0.061	0.69	0.304	0.516	0.888
Adh1	Adhfe1	10090.ENSMUSP00000004232	10090.ENSMUSP00000116627	0.043	0	0	0	0.133	0.466	0	0.485	0.741
Adh1	Aldh9a1	10090.ENSMUSP00000004232	10090.ENSMUSP00000028004	0.048	0	0	0	0.077	0.066	0.65	0.308	0.765
Adh1	Aldh1a2	10090.ENSMUSP00000004232	10090.ENSMUSP00000034723	0.048	0	0	0	0.062	0.066	0.65	0.495	0.826
Adh1	Cyp2e1	10090.ENSMUSP00000004232	10090.ENSMUSP00000026552	0.042	0	0	0	0.407	0	0.9	0.687	0.979
Adhfe1	Aldh6a1	10090.ENSMUSP00000116627	10090.ENSMUSP00000082288	0	0	0	0	0.421	0.91	0	0.629	0.979
Ahnak	Anxa2	10090.ENSMUSP00000090633	10090.ENSMUSP00000034756	0	0	0	0	0.237	0.751	0.8	0.985	0.999
Ahnak	Myof	10090.ENSMUSP00000090633	10090.ENSMUSP00000045036	0	0	0	0	0.217	0	0	0.646	0.711
Aif1	Ccl2	10090.ENSMUSP00000025257	10090.ENSMUSP00000000193	0	0	0	0	0.104	0	0	0.705	0.725
Aif1	Ctss	10090.ENSMUSP00000025257	10090.ENSMUSP00000015667	0	0	0	0	0.648	0.089	0	0.38	0.784
Aif1	Ly86	10090.ENSMUSP00000025257	10090.ENSMUSP00000021860	0	0	0	0	0.706	0	0	0.233	0.765
Aif1	Clec4a3	10090.ENSMUSP00000025257	10090.ENSMUSP00000085816	0	0	0	0	0.684	0.077	0	0.096	0.713
Aif1	Mrc1	10090.ENSMUSP00000025257	10090.ENSMUSP00000028045	0	0	0	0	0.203	0.077	0	0.711	0.769
Aif1	Il6	10090.ENSMUSP00000025257	10090.ENSMUSP00000026845	0	0	0	0	0	0	0	0.798	0.798
Aif1	Cd68	10090.ENSMUSP00000025257	10090.ENSMUSP00000104294	0	0	0	0	0.366	0	0	0.86	0.907
Aif1	Tyrobp	10090.ENSMUSP00000025257	10090.ENSMUSP00000032800	0	0	0	0	0.845	0	0	0.497	0.918
Akr1b8	Aldh9a1	10090.ENSMUSP00000040244	10090.ENSMUSP00000028004	0	0	0	0	0.115	0.089	0.65	0.173	0.735
Akt3	Mdm2	10090.ENSMUSP00000106789	10090.ENSMUSP00000020408	0	0	0	0	0	0.604	0.952	0.464	0.989
Akt3	Cdkn1a	10090.ENSMUSP00000106789	10090.ENSMUSP00000023829	0	0	0	0	0	0.408	0.952	0.347	0.98
Akt3	Gng11	10090.ENSMUSP00000106789	10090.ENSMUSP00000031670	0	0	0	0	0	0	0.815	0	0.815
Akt3	Jun	10090.ENSMUSP00000106789	10090.ENSMUSP00000102711	0	0	0	0	0	0.09	0.817	0.448	0.9
Aldh1a2	Cyp4a12a	10090.ENSMUSP00000034723	10090.ENSMUSP00000081370	0	0	0	0	0	0.058	0.65	0.164	0.7
Aldh1a2	Rdh16	10090.ENSMUSP00000034723	10090.ENSMUSP00000071573	0	0	0	0	0.052	0	0.65	0.385	0.778
Aldh6a1	Ehhadh	10090.ENSMUSP00000082288	10090.ENSMUSP00000023559	0	0	0	0	0.282	0.043	0.9	0.309	0.946
Aldh6a1	Aldh9a1	10090.ENSMUSP00000082288	10090.ENSMUSP00000028004	0	0	0.374	0.782	0.15	0.236	0.9	0.677	0.944
Aldh6a1	Hadh	10090.ENSMUSP00000082288	10090.ENSMUSP00000029610	0	0.006	0	0	0.681	0	0.9	0.204	0.972
Aldh6a1	Hibadh	10090.ENSMUSP00000082288	10090.ENSMUSP00000031788	0	0	0.246	0	0.859	0.659	0.9	0.696	0.998
Aldh6a1	Pcca	10090.ENSMUSP00000082288	10090.ENSMUSP00000038763	0	0	0	0	0.218	0	0.9	0.589	0.965
Aldh9a1	Ehhadh	10090.ENSMUSP00000028004	10090.ENSMUSP00000023559	0.042	0	0	0	0.09	0	0.65	0.41	0.796
Aldh9a1	Cyp4a10	10090.ENSMUSP00000028004	10090.ENSMUSP00000061126	0	0	0	0	0.071	0.058	0.65	0.135	0.7
Aldh9a1	Cyp4a12a	10090.ENSMUSP00000028004	10090.ENSMUSP00000081370	0	0	0	0	0.051	0.058	0.65	0.21	0.719
Aldh9a1	Cyp4a32	10090.ENSMUSP00000028004	10090.ENSMUSP00000081369	0	0	0	0	0.051	0.058	0.65	0.288	0.747
Aldh9a1	Hadh	10090.ENSMUSP00000028004	10090.ENSMUSP00000029610	0.041	0.095	0	0	0.199	0	0.65	0.312	0.802
Aldh9a1	Cndp1	10090.ENSMUSP00000028004	10090.ENSMUSP00000069699	0.044	0	0	0	0.051	0	0.9	0.082	0.905
Aldh9a1	Cndp2	10090.ENSMUSP00000028004	10090.ENSMUSP00000128696	0.044	0	0	0	0.063	0	0.9	0.297	0.928
Aldh9a1	Upb1	10090.ENSMUSP00000028004	10090.ENSMUSP00000049342	0	0	0	0	0.118	0	0.9	0.3	0.932
Aldh9a1	Hibadh	10090.ENSMUSP00000028004	10090.ENSMUSP00000031788	0.064	0	0	0	0.189	0.353	0.9	0.22	0.954
Anxa2	S100a4	10090.ENSMUSP00000034756	10090.ENSMUSP00000001046	0	0	0	0	0.288	0.721	0	0.986	0.997
Anxa2	S100a6	10090.ENSMUSP00000034756	10090.ENSMUSP00000001051	0	0	0	0	0.618	0.378	0	0.918	0.979
Anxa2	Cd44	10090.ENSMUSP00000034756	10090.ENSMUSP00000005218	0	0	0	0	0.161	0	0	0.787	0.814
Anxa2	Vim	10090.ENSMUSP00000034756	10090.ENSMUSP00000028062	0	0.003	0	0	0.426	0.366	0	0.4	0.763
Anxa2	Plat	10090.ENSMUSP00000034756	10090.ENSMUSP00000033941	0	0	0	0	0.099	0.209	0.9	0.985	0.998
Anxa2	Lgals1	10090.ENSMUSP00000034756	10090.ENSMUSP00000086795	0	0	0	0	0.604	0.22	0	0.353	0.782
Anxa2	Tlr4	10090.ENSMUSP00000034756	10090.ENSMUSP00000045770	0	0	0	0	0.062	0.043	0	0.91	0.913
Anxa2	Slpi	10090.ENSMUSP00000034756	10090.ENSMUSP00000104992	0	0	0	0	0.086	0	0	0.974	0.975
Apom	Clu	10090.ENSMUSP00000025249	10090.ENSMUSP00000022616	0	0	0	0	0	0	0.72	0.438	0.835
Apom	Spp2	10090.ENSMUSP00000025249	10090.ENSMUSP00000027518	0	0	0	0	0.561	0	0	0.347	0.701
Apom	Fgg	10090.ENSMUSP00000025249	10090.ENSMUSP00000037018	0	0	0	0	0.773	0	0	0.13	0.794
Axl	Cfp	10090.ENSMUSP00000002677	10090.ENSMUSP00000001156	0	0	0	0	0.069	0.698	0.121	0.055	0.735
Axl	Pros1	10090.ENSMUSP00000002677	10090.ENSMUSP00000023629	0	0	0	0	0.106	0.045	0	0.886	0.894
Bgn	Cd44	10090.ENSMUSP00000033741	10090.ENSMUSP00000005218	0	0	0	0	0.071	0	0	0.708	0.717
Bgn	Sparc	10090.ENSMUSP00000033741	10090.ENSMUSP00000018737	0	0	0	0	0.43	0	0	0.626	0.778
Bgn	Fn1	10090.ENSMUSP00000033741	10090.ENSMUSP00000054499	0	0	0	0	0.375	0.066	0	0.729	0.828
Bgn	Col3a1	10090.ENSMUSP00000033741	10090.ENSMUSP00000085192	0	0	0	0	0.661	0.06	0	0.588	0.857
Bgn	Tlr4	10090.ENSMUSP00000033741	10090.ENSMUSP00000045770	0	0	0	0	0	0.13	0.676	0.913	0.973
Bub1	Plk2	10090.ENSMUSP00000028858	10090.ENSMUSP00000022212	0	0	0	0	0.516	0.598	0.544	0.515	0.951
Bub1	Ska3	10090.ENSMUSP00000028858	10090.ENSMUSP00000022536	0	0	0	0	0.767	0.058	0.72	0.341	0.954
Bub1	Ndc80	10090.ENSMUSP00000028858	10090.ENSMUSP00000024851	0	0	0	0	0.929	0.827	0.72	0.845	0.999
Bub1	Ncapg2	10090.ENSMUSP00000028858	10090.ENSMUSP00000081889	0	0	0	0	0.828	0	0	0.185	0.854
Bub1	Rrm1	10090.ENSMUSP00000028858	10090.ENSMUSP00000033283	0	0	0	0	0.847	0	0	0.105	0.857
Bub1	Foxm1	10090.ENSMUSP00000028858	10090.ENSMUSP00000073041	0	0	0	0	0.847	0.142	0	0.489	0.927
Bub1	Ckap2	10090.ENSMUSP00000028858	10090.ENSMUSP00000039518	0	0	0	0	0.934	0	0	0.114	0.939
Bub1	Kif15	10090.ENSMUSP00000028858	10090.ENSMUSP00000035490	0	0	0	0	0.867	0.206	0	0.504	0.943
Bub1	Mki67	10090.ENSMUSP00000028858	10090.ENSMUSP00000033310	0	0	0	0	0.939	0.088	0	0.454	0.967
Bub1	Ube2c	10090.ENSMUSP00000028858	10090.ENSMUSP00000085581	0	0	0	0	0.933	0.088	0	0.601	0.973
Bub1	Top2a	10090.ENSMUSP00000028858	10090.ENSMUSP00000068896	0	0	0	0	0.946	0.042	0	0.642	0.979
Bub1	Ccna2	10090.ENSMUSP00000028858	10090.ENSMUSP00000029270	0	0	0	0	0.953	0.105	0.207	0.666	0.987
Bub1	Bub1b	10090.ENSMUSP00000028858	10090.ENSMUSP00000037126	0	0	0	0.576	0.924	0.828	0.72	0.986	0.997
Bub1	Cenpe	10090.ENSMUSP00000028858	10090.ENSMUSP00000057938	0	0	0	0	0.932	0.746	0.72	0.904	0.999
Bub1b	Plk2	10090.ENSMUSP00000037126	10090.ENSMUSP00000022212	0	0	0	0	0.28	0.561	0.544	0.402	0.902
Bub1b	Ska3	10090.ENSMUSP00000037126	10090.ENSMUSP00000022536	0	0	0	0	0.745	0.068	0.72	0.439	0.957
Bub1b	Ndc80	10090.ENSMUSP00000037126	10090.ENSMUSP00000024851	0	0	0	0	0.93	0.4	0.72	0.863	0.998
Bub1b	Ccna2	10090.ENSMUSP00000037126	10090.ENSMUSP00000029270	0	0	0	0	0.933	0.13	0.669	0.59	0.991
Bub1b	Rrm1	10090.ENSMUSP00000037126	10090.ENSMUSP00000033283	0	0	0	0	0.819	0	0	0.112	0.832
Bub1b	Mki67	10090.ENSMUSP00000037126	10090.ENSMUSP00000033310	0	0	0	0	0.923	0.13	0	0.33	0.951
Bub1b	Kif15	10090.ENSMUSP00000037126	10090.ENSMUSP00000035490	0	0	0	0	0.85	0.206	0	0.484	0.933
Bub1b	Jun	10090.ENSMUSP00000037126	10090.ENSMUSP00000102711	0	0	0	0	0	0	0.8	0.131	0.818
Bub1b	Ncapg2	10090.ENSMUSP00000037126	10090.ENSMUSP00000081889	0	0	0	0	0.804	0	0	0.158	0.828
Bub1b	Foxm1	10090.ENSMUSP00000037126	10090.ENSMUSP00000073041	0	0	0	0	0.78	0.142	0	0.551	0.908
Bub1b	Ckap2	10090.ENSMUSP00000037126	10090.ENSMUSP00000039518	0	0	0	0	0.914	0	0	0.07	0.916
Bub1b	Top2a	10090.ENSMUSP00000037126	10090.ENSMUSP00000068896	0	0	0	0	0.94	0.042	0	0.585	0.974
Bub1b	Ube2c	10090.ENSMUSP00000037126	10090.ENSMUSP00000085581	0	0	0	0	0.911	0.13	0.6	0.652	0.987
Bub1b	Cenpe	10090.ENSMUSP00000037126	10090.ENSMUSP00000057938	0	0	0	0	0.912	0.794	0.9	0.973	0.999
C3	Cfp	10090.ENSMUSP00000024988	10090.ENSMUSP00000001156	0	0	0	0	0.137	0.916	0.891	0.814	0.998
C3	Hrg	10090.ENSMUSP00000024988	10090.ENSMUSP00000023590	0	0	0	0	0.198	0.393	0	0.518	0.745
C3	C8a	10090.ENSMUSP00000024988	10090.ENSMUSP00000067541	0	0	0	0	0.129	0.266	0	0.664	0.766
C3	Gc	10090.ENSMUSP00000024988	10090.ENSMUSP00000046636	0	0	0	0	0.211	0.39	0	0.599	0.791
C3	Cfh	10090.ENSMUSP00000024988	10090.ENSMUSP00000107607	0	0	0	0	0.18	0.818	0.8	0.867	0.995
C8a	Clu	10090.ENSMUSP00000067541	10090.ENSMUSP00000022616	0	0	0	0	0	0.066	0.6	0.35	0.735
C8a	Fgg	10090.ENSMUSP00000067541	10090.ENSMUSP00000037018	0	0	0	0	0.726	0	0	0.302	0.801
Cald1	Tpm4	10090.ENSMUSP00000110673	10090.ENSMUSP00000003575	0	0	0	0	0.114	0	0.6	0.34	0.746
Cald1	Tpm2	10090.ENSMUSP00000110673	10090.ENSMUSP00000030184	0	0	0	0	0.168	0	0.6	0.374	0.773
Cald1	Tpm1	10090.ENSMUSP00000110673	10090.ENSMUSP00000109337	0	0	0	0	0.12	0	0.6	0.477	0.8
Ccl12	Ccl2	10090.ENSMUSP00000000194	10090.ENSMUSP00000000193	0	0	0	0.919	0.407	0	0.8	0.763	0.883
Ccl12	Ccl9	10090.ENSMUSP00000000194	10090.ENSMUSP00000019266	0	0	0	0	0.163	0.084	0	0.699	0.749
Ccl12	Jun	10090.ENSMUSP00000000194	10090.ENSMUSP00000102711	0	0	0	0	0.062	0	0.896	0.17	0.912
Ccl12	Ccr2	10090.ENSMUSP00000000194	10090.ENSMUSP00000132453	0	0	0	0	0	0.059	0.8	0.988	0.997
Ccl17	Ccl2	10090.ENSMUSP00000034232	10090.ENSMUSP00000000193	0	0	0	0	0.092	0	0	0.74	0.754
Ccl17	Il6	10090.ENSMUSP00000034232	10090.ENSMUSP00000026845	0	0	0	0	0.135	0	0	0.682	0.713
Ccl17	Ccr2	10090.ENSMUSP00000034232	10090.ENSMUSP00000132453	0	0	0	0	0	0.172	0.6	0.638	0.869
Ccl2	Spp1	10090.ENSMUSP00000000193	10090.ENSMUSP00000108367	0	0	0	0	0.186	0	0	0.672	0.722
Ccl2	Fn1	10090.ENSMUSP00000000193	10090.ENSMUSP00000054499	0	0	0	0	0.098	0	0	0.705	0.723
Ccl2	Il1rn	10090.ENSMUSP00000000193	10090.ENSMUSP00000110126	0	0	0	0	0.29	0	0	0.627	0.724
Ccl2	Cxcl13	10090.ENSMUSP00000000193	10090.ENSMUSP00000023840	0	0	0	0	0	0.09	0	0.71	0.724
Ccl2	Ccl9	10090.ENSMUSP00000000193	10090.ENSMUSP00000019266	0	0	0	0	0.208	0.084	0	0.669	0.739
Ccl2	Mrc1	10090.ENSMUSP00000000193	10090.ENSMUSP00000028045	0	0	0	0	0.095	0	0	0.76	0.774
Ccl2	Serpine1	10090.ENSMUSP00000000193	10090.ENSMUSP00000039586	0	0	0	0	0.228	0	0	0.724	0.778
Ccl2	Ptgs2	10090.ENSMUSP00000000193	10090.ENSMUSP00000035065	0	0	0	0	0.203	0	0	0.745	0.788
Ccl2	Cd68	10090.ENSMUSP00000000193	10090.ENSMUSP00000104294	0	0	0	0	0.156	0	0	0.806	0.829
Ccl2	Timp1	10090.ENSMUSP00000000193	10090.ENSMUSP00000009530	0	0	0	0	0.426	0	0	0.715	0.829
Ccl2	Csf1	10090.ENSMUSP00000000193	10090.ENSMUSP00000014743	0	0	0	0	0.333	0	0	0.761	0.833
Ccl2	Tlr4	10090.ENSMUSP00000000193	10090.ENSMUSP00000045770	0	0	0	0	0.107	0	0	0.828	0.84
Ccl2	Il6	10090.ENSMUSP00000000193	10090.ENSMUSP00000026845	0	0	0	0	0.419	0	0	0.93	0.957
Ccl2	Jun	10090.ENSMUSP00000000193	10090.ENSMUSP00000102711	0	0	0	0	0.082	0	0.896	0.701	0.969
Ccl2	Ccr2	10090.ENSMUSP00000000193	10090.ENSMUSP00000132453	0	0	0	0	0	0.687	0.8	0.989	0.999
Ccl9	Ccr2	10090.ENSMUSP00000019266	10090.ENSMUSP00000132453	0	0	0	0	0.11	0.132	0.6	0.551	0.842
Ccna2	Mdm2	10090.ENSMUSP00000029270	10090.ENSMUSP00000020408	0	0	0	0	0.062	0.048	0.966	0.49	0.982
Ccna2	Ccng1	10090.ENSMUSP00000029270	10090.ENSMUSP00000020576	0	0	0	0.616	0.064	0.259	0.693	0.425	0.804
Ccna2	Ska3	10090.ENSMUSP00000029270	10090.ENSMUSP00000022536	0	0	0	0	0.78	0	0	0.089	0.791
Ccna2	Cdkn1a	10090.ENSMUSP00000029270	10090.ENSMUSP00000023829	0	0	0	0	0.059	0.823	0.896	0.838	0.996
Ccna2	Ndc80	10090.ENSMUSP00000029270	10090.ENSMUSP00000024851	0	0	0	0	0.94	0.057	0	0.278	0.955
Ccna2	Prr11	10090.ENSMUSP00000029270	10090.ENSMUSP00000060803	0	0	0	0	0.773	0	0	0.118	0.791
Ccna2	E2f8	10090.ENSMUSP00000029270	10090.ENSMUSP00000056778	0	0	0	0	0.488	0.202	0.21	0.429	0.791
Ccna2	Ncapg2	10090.ENSMUSP00000029270	10090.ENSMUSP00000081889	0	0	0	0	0.799	0	0	0.103	0.812
Ccna2	Rrm1	10090.ENSMUSP00000029270	10090.ENSMUSP00000033283	0	0	0	0	0.74	0.041	0	0.307	0.812
Ccna2	Kif15	10090.ENSMUSP00000029270	10090.ENSMUSP00000035490	0	0	0	0	0.875	0.14	0	0.322	0.92
Ccna2	Ckap2	10090.ENSMUSP00000029270	10090.ENSMUSP00000039518	0	0	0	0	0.951	0	0	0.187	0.959
Ccna2	Top2a	10090.ENSMUSP00000029270	10090.ENSMUSP00000068896	0	0	0	0	0.94	0.043	0	0.567	0.973
Ccna2	Cenpe	10090.ENSMUSP00000029270	10090.ENSMUSP00000057938	0	0	0	0	0.947	0.145	0	0.473	0.974
Ccna2	Mki67	10090.ENSMUSP00000029270	10090.ENSMUSP00000033310	0	0	0	0	0.954	0	0	0.602	0.981
Ccna2	Ube2c	10090.ENSMUSP00000029270	10090.ENSMUSP00000085581	0	0	0	0	0.952	0.142	0.6	0.58	0.992
Ccna2	Foxm1	10090.ENSMUSP00000029270	10090.ENSMUSP00000073041	0	0	0	0	0.851	0.131	0.966	0.574	0.997
Ccng1	Mdm2	10090.ENSMUSP00000020576	10090.ENSMUSP00000020408	0	0	0	0	0.604	0.696	0.932	0.826	0.998
Ccng1	Cdkn1a	10090.ENSMUSP00000020576	10090.ENSMUSP00000023829	0	0	0	0	0.108	0.26	0.684	0.633	0.913
Ccr2	Grk5	10090.ENSMUSP00000132453	10090.ENSMUSP00000003313	0	0	0	0	0	0.16	0.723	0.124	0.779
Ccr2	Csf1	10090.ENSMUSP00000132453	10090.ENSMUSP00000014743	0	0	0	0	0.051	0	0	0.698	0.701
Ccr2	Cxcl13	10090.ENSMUSP00000132453	10090.ENSMUSP00000023840	0	0	0	0	0.051	0.058	0.656	0.559	0.846
Ccr2	Il6	10090.ENSMUSP00000132453	10090.ENSMUSP00000026845	0	0	0	0	0	0	0	0.738	0.738
Ccr2	Mrc1	10090.ENSMUSP00000132453	10090.ENSMUSP00000028045	0	0	0	0	0.181	0.045	0	0.712	0.755
Ccr2	Tlr4	10090.ENSMUSP00000132453	10090.ENSMUSP00000045770	0	0	0	0	0.186	0.057	0	0.745	0.787
Ccr2	Jun	10090.ENSMUSP00000132453	10090.ENSMUSP00000102711	0	0	0	0	0	0.046	0.547	0.436	0.734
Ccr2	Cd68	10090.ENSMUSP00000132453	10090.ENSMUSP00000104294	0	0	0	0	0.076	0.045	0	0.699	0.711
Cd24a	Cd44	10090.ENSMUSP00000057983	10090.ENSMUSP00000005218	0	0	0	0	0	0	0	0.893	0.893
Cd24a	Fn1	10090.ENSMUSP00000057983	10090.ENSMUSP00000054499	0	0	0	0	0	0	0	0.916	0.917
Cd36	Lpl	10090.ENSMUSP00000131832	10090.ENSMUSP00000015712	0	0	0	0	0.219	0	0	0.696	0.752
Cd36	Thbs1	10090.ENSMUSP00000131832	10090.ENSMUSP00000044903	0	0	0	0	0.061	0.4	0.8	0.836	0.979
Cd36	Tlr4	10090.ENSMUSP00000131832	10090.ENSMUSP00000045770	0	0	0	0	0.135	0.13	0.6	0.221	0.734
Cd44	Chpt1	10090.ENSMUSP00000005218	10090.ENSMUSP00000112708	0	0	0	0	0	0	0	0.737	0.737
Cd44	Pdgfrb	10090.ENSMUSP00000005218	10090.ENSMUSP00000025522	0	0	0	0	0.058	0.087	0	0.718	0.737
Cd44	Il6	10090.ENSMUSP00000005218	10090.ENSMUSP00000026845	0	0	0	0	0.088	0	0	0.725	0.738
Cd44	Mki67	10090.ENSMUSP00000005218	10090.ENSMUSP00000033310	0	0	0	0	0.069	0	0	0.738	0.746
Cd44	Mcam	10090.ENSMUSP00000005218	10090.ENSMUSP00000034650	0	0	0	0	0.051	0	0	0.781	0.783
Cd44	Mmp2	10090.ENSMUSP00000005218	10090.ENSMUSP00000034187	0	0	0	0	0.071	0.057	0.6	0.565	0.827
Cd44	Egf	10090.ENSMUSP00000005218	10090.ENSMUSP00000029653	0	0	0	0	0	0	0	0.858	0.858
Cd44	Timp1	10090.ENSMUSP00000005218	10090.ENSMUSP00000009530	0	0	0	0	0.164	0	0	0.905	0.917
Cd44	Hgf	10090.ENSMUSP00000005218	10090.ENSMUSP00000030683	0	0	0	0	0.072	0.136	0	0.927	0.936
Cd44	Slc7a11	10090.ENSMUSP00000005218	10090.ENSMUSP00000029297	0	0	0	0	0	0.227	0	0.985	0.988
Cd44	Tlr4	10090.ENSMUSP00000005218	10090.ENSMUSP00000045770	0	0	0	0	0.09	0	0	0.988	0.989
Cd44	Mmp14	10090.ENSMUSP00000005218	10090.ENSMUSP00000087119	0	0	0	0	0.113	0.057	0	0.988	0.989
Cd44	Spp1	10090.ENSMUSP00000005218	10090.ENSMUSP00000108367	0	0	0	0	0.089	0.335	0.8	0.989	0.998
Cd44	Fn1	10090.ENSMUSP00000005218	10090.ENSMUSP00000054499	0	0	0	0	0.081	0.13	0.8	0.988	0.998
Cd52	Ly86	10090.ENSMUSP00000000696	10090.ENSMUSP00000021860	0	0	0	0	0.658	0	0	0.291	0.747
Cd52	Tyrobp	10090.ENSMUSP00000000696	10090.ENSMUSP00000032800	0	0	0	0	0.698	0	0	0.248	0.763
Cd53	Spi1	10090.ENSMUSP00000035781	10090.ENSMUSP00000002180	0	0	0	0	0.797	0	0	0.088	0.807
Cd53	Ctss	10090.ENSMUSP00000035781	10090.ENSMUSP00000015667	0	0	0	0	0.772	0.047	0	0.172	0.805
Cd53	Ly86	10090.ENSMUSP00000035781	10090.ENSMUSP00000021860	0	0	0	0	0.638	0	0	0.322	0.744
Cd53	Tyrobp	10090.ENSMUSP00000035781	10090.ENSMUSP00000032800	0	0	0	0	0.744	0	0	0.218	0.791
Cd53	Laptm5	10090.ENSMUSP00000035781	10090.ENSMUSP00000118415	0	0	0	0	0.774	0	0	0.421	0.864
Cd68	Csf1	10090.ENSMUSP00000104294	10090.ENSMUSP00000014743	0	0	0	0	0.061	0	0	0.695	0.701
Cd68	Ctss	10090.ENSMUSP00000104294	10090.ENSMUSP00000015667	0	0	0	0	0.573	0	0	0.395	0.731
Cd68	Msr1	10090.ENSMUSP00000104294	10090.ENSMUSP00000026021	0	0	0	0	0.344	0	0	0.697	0.792
Cd68	Il6	10090.ENSMUSP00000104294	10090.ENSMUSP00000026845	0	0	0	0	0	0	0	0.81	0.81
Cd68	Mrc1	10090.ENSMUSP00000104294	10090.ENSMUSP00000028045	0	0	0	0	0.219	0	0	0.843	0.872
Cd68	Tyrobp	10090.ENSMUSP00000104294	10090.ENSMUSP00000032800	0	0	0	0	0.797	0	0	0.475	0.889
Cd68	Mki67	10090.ENSMUSP00000104294	10090.ENSMUSP00000033310	0	0	0	0	0.08	0	0	0.699	0.711
Cd68	Tlr4	10090.ENSMUSP00000104294	10090.ENSMUSP00000045770	0	0	0	0	0.08	0.044	0	0.69	0.703
Cd68	Lyz2	10090.ENSMUSP00000104294	10090.ENSMUSP00000089801	0	0	0	0	0.406	0	0	0.529	0.708
Cdkn1a	Mdm2	10090.ENSMUSP00000023829	10090.ENSMUSP00000020408	0	0	0	0	0.082	0.76	0	0.829	0.959
Cdkn1a	Jun	10090.ENSMUSP00000023829	10090.ENSMUSP00000102711	0	0	0	0	0.061	0.13	0.629	0.621	0.869
Cdkn1a	Ube2c	10090.ENSMUSP00000023829	10090.ENSMUSP00000085581	0	0	0	0	0.061	0.065	0.9	0.211	0.921
Cenpe	Plk2	10090.ENSMUSP00000057938	10090.ENSMUSP00000022212	0	0	0	0	0.304	0.131	0.544	0.265	0.77
Cenpe	Ska3	10090.ENSMUSP00000057938	10090.ENSMUSP00000022536	0	0	0	0	0.764	0	0.72	0.638	0.974
Cenpe	Ndc80	10090.ENSMUSP00000057938	10090.ENSMUSP00000024851	0	0	0	0	0.929	0.763	0.72	0.849	0.999
Cenpe	Mki67	10090.ENSMUSP00000057938	10090.ENSMUSP00000033310	0	0	0	0	0.945	0.666	0	0.331	0.986
Cenpe	Kif15	10090.ENSMUSP00000057938	10090.ENSMUSP00000035490	0	0	0	0.599	0.873	0	0.5	0.633	0.95
Cenpe	Ckap2	10090.ENSMUSP00000057938	10090.ENSMUSP00000039518	0	0	0	0	0.921	0.047	0	0.284	0.941
Cenpe	Ncapg2	10090.ENSMUSP00000057938	10090.ENSMUSP00000081889	0	0	0	0	0.638	0	0	0.23	0.71
Cenpe	Foxm1	10090.ENSMUSP00000057938	10090.ENSMUSP00000073041	0	0	0	0	0.741	0.056	0	0.478	0.861
Cenpe	Ube2c	10090.ENSMUSP00000057938	10090.ENSMUSP00000085581	0	0	0	0	0.797	0.087	0	0.502	0.899
Cenpe	Top2a	10090.ENSMUSP00000057938	10090.ENSMUSP00000068896	0	0	0	0	0.911	0.048	0	0.565	0.96
Ces1d	Cyp2e1	10090.ENSMUSP00000034172	10090.ENSMUSP00000026552	0	0	0	0	0.247	0	0.9	0.294	0.942
Ces1e	Cyp2e1	10090.ENSMUSP00000034173	10090.ENSMUSP00000026552	0	0	0	0	0.195	0	0.9	0.064	0.918
Cfh	Cfp	10090.ENSMUSP00000107607	10090.ENSMUSP00000001156	0	0	0	0	0.062	0	0	0.737	0.743
Cfh	Efemp1	10090.ENSMUSP00000107607	10090.ENSMUSP00000020759	0	0	0	0	0.151	0	0	0.841	0.86
Cfp	Thbs1	10090.ENSMUSP00000001156	10090.ENSMUSP00000044903	0	0	0	0.685	0	0	0.9	0.529	0.916
Ckap2	Ndc80	10090.ENSMUSP00000039518	10090.ENSMUSP00000024851	0	0	0	0	0.921	0	0	0.096	0.925
Ckap2	Mki67	10090.ENSMUSP00000039518	10090.ENSMUSP00000033310	0	0	0	0	0.931	0	0	0.166	0.94
Ckap2	Kif15	10090.ENSMUSP00000039518	10090.ENSMUSP00000035490	0	0	0	0	0.839	0	0	0	0.839
Ckap2	Ube2c	10090.ENSMUSP00000039518	10090.ENSMUSP00000085581	0	0	0	0	0.822	0.13	0	0.196	0.865
Ckap2	Top2a	10090.ENSMUSP00000039518	10090.ENSMUSP00000068896	0	0	0	0	0.943	0	0	0.316	0.959
Cldn1	Mmp14	10090.ENSMUSP00000023154	10090.ENSMUSP00000087119	0	0	0	0	0.062	0.087	0	0.687	0.709
Clec12a	Clec4a2	10090.ENSMUSP00000063627	10090.ENSMUSP00000032248	0	0	0	0	0.154	0	0	0.668	0.707
Clec4a2	Fcer1g	10090.ENSMUSP00000032248	10090.ENSMUSP00000078875	0	0	0	0	0.319	0.05	0.216	0.498	0.711
Cndp1	Upb1	10090.ENSMUSP00000069699	10090.ENSMUSP00000049342	0.073	0	0	0	0.083	0	0.9	0.113	0.914
Cndp1	Cndp2	10090.ENSMUSP00000069699	10090.ENSMUSP00000128696	0	0	0.448	0.956	0.095	0.356	0.9	0.881	0.94
Cndp2	Pcca	10090.ENSMUSP00000128696	10090.ENSMUSP00000038763	0	0	0	0	0.138	0.705	0	0.057	0.739
Cndp2	Upb1	10090.ENSMUSP00000128696	10090.ENSMUSP00000049342	0.073	0	0	0	0.051	0	0.9	0.113	0.911
Col3a1	Timp1	10090.ENSMUSP00000085192	10090.ENSMUSP00000009530	0	0	0	0	0.166	0.066	0	0.672	0.723
Col3a1	Sparc	10090.ENSMUSP00000085192	10090.ENSMUSP00000018737	0	0	0	0	0.651	0.433	0	0.54	0.901
Col3a1	Mmp2	10090.ENSMUSP00000085192	10090.ENSMUSP00000034187	0	0	0	0	0.53	0.048	0	0.474	0.744
Col3a1	Fn1	10090.ENSMUSP00000085192	10090.ENSMUSP00000054499	0	0	0	0	0.398	0.202	0	0.693	0.84
Cryz	Jun	10090.ENSMUSP00000029850	10090.ENSMUSP00000102711	0	0	0	0	0	0	0.629	0.36	0.752
Csf1	Mrc1	10090.ENSMUSP00000014743	10090.ENSMUSP00000028045	0	0	0	0	0.062	0	0	0.716	0.723
Csf1	Ctsk	10090.ENSMUSP00000014743	10090.ENSMUSP00000015664	0	0	0	0	0.107	0	0	0.73	0.749
Csf1	Pdgfrb	10090.ENSMUSP00000014743	10090.ENSMUSP00000025522	0	0	0	0	0.114	0.138	0.723	0.36	0.846
Csf1	Il6	10090.ENSMUSP00000014743	10090.ENSMUSP00000026845	0	0	0	0	0.143	0	0	0.841	0.859
Csf1	Egf	10090.ENSMUSP00000014743	10090.ENSMUSP00000029653	0	0	0	0	0	0	0	0.908	0.908
Cth	Tst	10090.ENSMUSP00000113672	10090.ENSMUSP00000055743	0.172	0.134	0	0	0.116	0	0.9	0.689	0.976
Ctss	Spi1	10090.ENSMUSP00000015667	10090.ENSMUSP00000002180	0	0	0	0	0.713	0	0	0.213	0.765
Ctss	Laptm5	10090.ENSMUSP00000015667	10090.ENSMUSP00000118415	0	0	0	0	0.707	0	0	0.372	0.808
Ctss	Lyz2	10090.ENSMUSP00000015667	10090.ENSMUSP00000089801	0	0	0	0	0.718	0	0	0.357	0.811
Ctss	Ly86	10090.ENSMUSP00000015667	10090.ENSMUSP00000021860	0	0	0	0	0.739	0	0	0.405	0.838
Ctss	Tyrobp	10090.ENSMUSP00000015667	10090.ENSMUSP00000032800	0	0	0	0	0.772	0	0	0.43	0.864
Cyp2d26	Hsd3b5	10090.ENSMUSP00000006094	10090.ENSMUSP00000041442	0	0	0	0	0.168	0.135	0.65	0.268	0.791
Cyp2e1	Hsd3b5	10090.ENSMUSP00000026552	10090.ENSMUSP00000041442	0	0	0	0	0.108	0.135	0.9	0.129	0.923
Cyp2e1	Cyp4a32	10090.ENSMUSP00000026552	10090.ENSMUSP00000081369	0	0	0.428	0.574	0.164	0	0.9	0.168	0.931
Cyp2e1	Ptgs2	10090.ENSMUSP00000026552	10090.ENSMUSP00000035065	0	0	0	0	0.05	0.046	0.9	0.434	0.941
Cyp2e1	Cyp4a12a	10090.ENSMUSP00000026552	10090.ENSMUSP00000081370	0	0	0.427	0.571	0.203	0	0.9	0.45	0.943
Cyp2e1	Cyp4a10	10090.ENSMUSP00000026552	10090.ENSMUSP00000061126	0	0	0.428	0.57	0.169	0	0.9	0.759	0.951
Cyp2e1	Ephx1	10090.ENSMUSP00000026552	10090.ENSMUSP00000047551	0	0	0	0	0.063	0.049	0.9	0.711	0.97
Cyp4a10	Ehhadh	10090.ENSMUSP00000061126	10090.ENSMUSP00000023559	0	0	0	0	0.333	0	0	0.669	0.77
Cyp4a10	Ptgs2	10090.ENSMUSP00000061126	10090.ENSMUSP00000035065	0	0	0	0	0.05	0.046	0.65	0.218	0.718
Cyp4a10	Cyp4a12a	10090.ENSMUSP00000061126	10090.ENSMUSP00000081370	0	0	0.449	0.979	0.159	0	0.65	0.806	0.7
Cyp4a10	Cyp4a32	10090.ENSMUSP00000061126	10090.ENSMUSP00000081369	0	0	0.449	0.987	0.256	0	0.65	0.278	0.73
Cyp4a12a	Hsd3b5	10090.ENSMUSP00000081370	10090.ENSMUSP00000041442	0	0	0	0	0.654	0.135	0	0.342	0.786
Cyp4a12a	Cyp4a32	10090.ENSMUSP00000081370	10090.ENSMUSP00000081369	0	0	0.449	0.979	0.177	0	0.65	0.24	0.703
Egf	Plaur	10090.ENSMUSP00000029653	10090.ENSMUSP00000002284	0	0	0	0	0	0.058	0.295	0.87	0.906
Egf	Pdgfrb	10090.ENSMUSP00000029653	10090.ENSMUSP00000025522	0	0	0	0	0	0.044	0.823	0.638	0.933
Egf	Il6	10090.ENSMUSP00000029653	10090.ENSMUSP00000026845	0	0	0	0	0	0.088	0	0.751	0.763
Egf	Jun	10090.ENSMUSP00000029653	10090.ENSMUSP00000102711	0	0	0	0	0	0.043	0	0.717	0.717
Egf	Mki67	10090.ENSMUSP00000029653	10090.ENSMUSP00000033310	0	0	0	0	0	0	0	0.738	0.738
Egf	Fn1	10090.ENSMUSP00000029653	10090.ENSMUSP00000054499	0	0	0	0	0	0	0	0.854	0.854
Egf	Hgf	10090.ENSMUSP00000029653	10090.ENSMUSP00000030683	0	0	0	0	0	0.047	0.118	0.869	0.88
Egr1	Egr2	10090.ENSMUSP00000069616	10090.ENSMUSP00000041053	0	0	0	0.84	0.752	0	0	0.857	0.786
Egr1	Jun	10090.ENSMUSP00000069616	10090.ENSMUSP00000102711	0	0	0	0	0.321	0.125	0.144	0.87	0.925
Egr2	Jun	10090.ENSMUSP00000041053	10090.ENSMUSP00000102711	0	0	0	0	0.104	0.125	0.642	0.613	0.877
Ehhadh	Lpl	10090.ENSMUSP00000023559	10090.ENSMUSP00000015712	0	0	0	0	0	0	0.629	0.306	0.731
Ehhadh	Hibadh	10090.ENSMUSP00000023559	10090.ENSMUSP00000031788	0.069	0	0	0	0.161	0	0.8	0.208	0.859
Ehhadh	Pcca	10090.ENSMUSP00000023559	10090.ENSMUSP00000038763	0.077	0	0	0	0.109	0.13	0.8	0.184	0.862
Ehhadh	Hadh	10090.ENSMUSP00000023559	10090.ENSMUSP00000029610	0.077	0	0	0.777	0.201	0	0.9	0.6	0.93
Ephx2	Tst	10090.ENSMUSP00000069209	10090.ENSMUSP00000055743	0.051	0	0	0	0.16	0.042	0	0.655	0.701
F2r	Pros1	10090.ENSMUSP00000061754	10090.ENSMUSP00000023629	0	0	0	0	0.08	0	0.629	0.227	0.713
F2r	Gng11	10090.ENSMUSP00000061754	10090.ENSMUSP00000031670	0	0	0	0	0.062	0	0.901	0.042	0.903
Fcer1g	Hcls1	10090.ENSMUSP00000078875	10090.ENSMUSP00000023531	0	0	0	0	0.424	0	0.665	0.055	0.801
Fcer1g	Tyrobp	10090.ENSMUSP00000078875	10090.ENSMUSP00000032800	0	0	0	0	0.891	0	0	0.896	0.988
Fcer1g	Jun	10090.ENSMUSP00000078875	10090.ENSMUSP00000102711	0	0	0	0	0	0	0.665	0.239	0.734
Fgg	Plaur	10090.ENSMUSP00000037018	10090.ENSMUSP00000002284	0	0	0	0	0	0	0.676	0.16	0.716
Fgg	Hrg	10090.ENSMUSP00000037018	10090.ENSMUSP00000023590	0	0	0	0	0.692	0.088	0	0.385	0.812
Fgg	Spp2	10090.ENSMUSP00000037018	10090.ENSMUSP00000027518	0	0	0	0	0.713	0	0	0.144	0.743
Fgg	Serpina10	10090.ENSMUSP00000037018	10090.ENSMUSP00000048357	0	0	0	0	0.584	0	0.186	0.253	0.725
Fgg	Gc	10090.ENSMUSP00000037018	10090.ENSMUSP00000046636	0	0	0	0	0.828	0	0	0.335	0.881
Fgg	Thbs1	10090.ENSMUSP00000037018	10090.ENSMUSP00000044903	0	0	0	0	0	0.696	0.72	0.116	0.918
Fgg	Fn1	10090.ENSMUSP00000037018	10090.ENSMUSP00000054499	0	0	0	0	0.077	0.664	0.791	0.235	0.944
Flna	Itga3	10090.ENSMUSP00000033699	10090.ENSMUSP00000001548	0	0	0	0	0.083	0.15	0.639	0.285	0.772
Flna	Myh9	10090.ENSMUSP00000033699	10090.ENSMUSP00000016771	0	0	0	0	0.222	0.183	0	0.581	0.711
Fmo2	Fmo5	10090.ENSMUSP00000044405	10090.ENSMUSP00000102665	0	0	0.446	0.961	0.087	0.749	0	0	0.764
Fn1	Itga3	10090.ENSMUSP00000054499	10090.ENSMUSP00000001548	0	0	0	0	0.063	0.284	0.864	0.952	0.995
Fn1	Plaur	10090.ENSMUSP00000054499	10090.ENSMUSP00000002284	0	0	0	0	0.081	0	0.676	0.837	0.947
Fn1	Timp1	10090.ENSMUSP00000054499	10090.ENSMUSP00000009530	0	0	0	0	0.219	0	0	0.743	0.791
Fn1	Myh9	10090.ENSMUSP00000054499	10090.ENSMUSP00000016771	0	0	0	0	0.098	0.131	0.393	0.499	0.729
Fn1	Timp2	10090.ENSMUSP00000054499	10090.ENSMUSP00000017610	0	0	0	0	0.064	0	0	0.694	0.702
Fn1	Sparc	10090.ENSMUSP00000054499	10090.ENSMUSP00000018737	0	0	0	0	0.23	0.087	0	0.745	0.805
Fn1	Pdgfrb	10090.ENSMUSP00000054499	10090.ENSMUSP00000025522	0	0	0	0	0.12	0	0.22	0.599	0.701
Fn1	Il6	10090.ENSMUSP00000054499	10090.ENSMUSP00000026845	0	0	0	0	0.062	0	0	0.842	0.845
Fn1	Serpine2	10090.ENSMUSP00000054499	10090.ENSMUSP00000027467	0	0	0	0	0.066	0.054	0	0.691	0.703
Fn1	Vim	10090.ENSMUSP00000054499	10090.ENSMUSP00000028062	0	0	0	0	0.254	0.046	0	0.729	0.79
Fn1	Hgf	10090.ENSMUSP00000054499	10090.ENSMUSP00000030683	0	0	0	0	0.057	0.311	0.173	0.815	0.888
Fn1	Mgp	10090.ENSMUSP00000054499	10090.ENSMUSP00000032342	0	0	0	0	0.1	0	0	0.7	0.718
Fn1	Mki67	10090.ENSMUSP00000054499	10090.ENSMUSP00000033310	0	0	0	0	0.072	0	0	0.69	0.7
Fn1	Plat	10090.ENSMUSP00000054499	10090.ENSMUSP00000033941	0	0	0	0	0.102	0.13	0.173	0.715	0.791
Fn1	Tgfbi	10090.ENSMUSP00000054499	10090.ENSMUSP00000037719	0	0	0	0	0.135	0.209	0	0.832	0.875
Fn1	Serpine1	10090.ENSMUSP00000054499	10090.ENSMUSP00000039586	0	0	0	0	0.144	0.054	0	0.749	0.779
Fn1	Thbs1	10090.ENSMUSP00000054499	10090.ENSMUSP00000044903	0	0	0	0	0.175	0.41	0.72	0.972	0.995
Fn1	Tlr4	10090.ENSMUSP00000054499	10090.ENSMUSP00000045770	0	0	0	0	0.062	0.058	0	0.987	0.988
Fn1	Plec	10090.ENSMUSP00000054499	10090.ENSMUSP00000075772	0	0	0	0	0.07	0.046	0	0.704	0.715
Fn1	Mmp14	10090.ENSMUSP00000054499	10090.ENSMUSP00000087119	0	0	0	0	0.232	0.078	0	0.726	0.79
Fn1	Spp1	10090.ENSMUSP00000054499	10090.ENSMUSP00000108367	0	0	0	0	0.133	0	0	0.969	0.973
Foxm1	Ndc80	10090.ENSMUSP00000073041	10090.ENSMUSP00000024851	0	0	0	0	0.861	0.059	0	0.21	0.888
Foxm1	Mki67	10090.ENSMUSP00000073041	10090.ENSMUSP00000033310	0	0	0	0	0.876	0.05	0	0.583	0.946
Foxm1	Kif15	10090.ENSMUSP00000073041	10090.ENSMUSP00000035490	0	0	0	0	0.816	0.048	0	0.205	0.848
Foxm1	Top2a	10090.ENSMUSP00000073041	10090.ENSMUSP00000068896	0	0	0	0	0.847	0.13	0	0.499	0.927
Foxm1	Ube2c	10090.ENSMUSP00000073041	10090.ENSMUSP00000085581	0	0	0	0	0.747	0.067	0	0.43	0.854
G6pc	Slc37a4	10090.ENSMUSP00000019469	10090.ENSMUSP00000129564	0	0	0	0	0.13	0	0	0.844	0.858
G6pc	Pck1	10090.ENSMUSP00000019469	10090.ENSMUSP00000029017	0	0	0	0	0.235	0	0	0.918	0.934
Gc	Hrg	10090.ENSMUSP00000046636	10090.ENSMUSP00000023590	0	0	0	0	0.776	0	0	0.461	0.874
Gc	Spp2	10090.ENSMUSP00000046636	10090.ENSMUSP00000027518	0	0	0	0	0.756	0	0	0.233	0.805
Gng11	Rras2	10090.ENSMUSP00000031670	10090.ENSMUSP00000069752	0	0	0	0	0	0.046	0.782	0	0.783
Gys2	Pck1	10090.ENSMUSP00000032371	10090.ENSMUSP00000029017	0	0	0	0	0.252	0	0	0.636	0.716
Haao	Kmo	10090.ENSMUSP00000000687	10090.ENSMUSP00000038914	0	0	0.406	0	0.643	0	0	0.938	0.985
Hadh	Pcca	10090.ENSMUSP00000029610	10090.ENSMUSP00000038763	0.043	0	0	0	0.124	0	0.8	0.211	0.85
Hadh	Hibadh	10090.ENSMUSP00000029610	10090.ENSMUSP00000031788	0	0	0	0	0.347	0.694	0.8	0.42	0.973
Hgf	Itga3	10090.ENSMUSP00000030683	10090.ENSMUSP00000001548	0	0	0	0	0	0.046	0.907	0.283	0.93
Hgf	Plaur	10090.ENSMUSP00000030683	10090.ENSMUSP00000002284	0	0	0	0	0	0.066	0.676	0.539	0.848
Hgf	Pdgfrb	10090.ENSMUSP00000030683	10090.ENSMUSP00000025522	0	0	0	0	0.089	0.048	0.63	0.552	0.837
Hgf	Il6	10090.ENSMUSP00000030683	10090.ENSMUSP00000026845	0	0	0	0	0.061	0	0	0.726	0.732
Hgf	Lamc1	10090.ENSMUSP00000030683	10090.ENSMUSP00000027752	0	0	0	0	0.048	0.042	0.9	0.085	0.905
Hgf	Hpn	10090.ENSMUSP00000030683	10090.ENSMUSP00000103737	0	0	0	0.65	0.066	0.087	0.9	0.576	0.925
Hibadh	Pcca	10090.ENSMUSP00000031788	10090.ENSMUSP00000038763	0.042	0	0	0	0.236	0	0.8	0.37	0.895
Hrg	Plaur	10090.ENSMUSP00000023590	10090.ENSMUSP00000002284	0	0	0	0	0	0.065	0.9	0.154	0.914
Hrg	Plat	10090.ENSMUSP00000023590	10090.ENSMUSP00000033941	0	0	0	0	0	0.065	0.686	0.207	0.747
Hrg	Thbs1	10090.ENSMUSP00000023590	10090.ENSMUSP00000044903	0	0	0	0	0	0.087	0	0.779	0.79
Hrg	Spp2	10090.ENSMUSP00000023590	10090.ENSMUSP00000027518	0	0	0	0	0.781	0	0	0.376	0.857
Hsd3b5	Slco1a1	10090.ENSMUSP00000041442	10090.ENSMUSP00000037022	0	0	0	0	0.739	0	0	0.551	0.877
Hsd3b5	Srd5a2	10090.ENSMUSP00000041442	10090.ENSMUSP00000048862	0	0	0	0	0.101	0	0.65	0.267	0.749
Il1rn	Il6	10090.ENSMUSP00000110126	10090.ENSMUSP00000026845	0	0	0	0	0.233	0	0	0.744	0.795
Il6	Timp1	10090.ENSMUSP00000026845	10090.ENSMUSP00000009530	0	0	0	0	0.195	0	0	0.727	0.771
Il6	Serpinb6a	10090.ENSMUSP00000026845	10090.ENSMUSP00000017188	0	0	0	0	0	0	0	0.744	0.744
Il6	Osmr	10090.ENSMUSP00000026845	10090.ENSMUSP00000022746	0	0	0	0	0.104	0	0.6	0.556	0.827
Il6	Pdgfrb	10090.ENSMUSP00000026845	10090.ENSMUSP00000025522	0	0	0	0	0.061	0	0.6	0.468	0.782
Il6	Spp1	10090.ENSMUSP00000026845	10090.ENSMUSP00000108367	0	0	0	0	0.058	0	0	0.705	0.71
Il6	Mrc1	10090.ENSMUSP00000026845	10090.ENSMUSP00000028045	0	0	0	0	0	0	0	0.742	0.742
Il6	Serpinb6b	10090.ENSMUSP00000026845	10090.ENSMUSP00000105922	0	0	0	0	0	0	0	0.744	0.744
Il6	Tlr13	10090.ENSMUSP00000026845	10090.ENSMUSP00000043101	0	0	0	0	0.057	0	0	0.759	0.763
Il6	Serpine1	10090.ENSMUSP00000026845	10090.ENSMUSP00000039586	0	0	0	0	0.173	0	0	0.759	0.792
Il6	Ptgs2	10090.ENSMUSP00000026845	10090.ENSMUSP00000035065	0	0	0	0	0.443	0	0	0.871	0.925
Il6	Tlr4	10090.ENSMUSP00000026845	10090.ENSMUSP00000045770	0	0	0	0	0.062	0	0	0.934	0.935
Il6	Jun	10090.ENSMUSP00000026845	10090.ENSMUSP00000102711	0	0	0	0	0	0	0.922	0.851	0.988
Itga3	Tgfbi	10090.ENSMUSP00000001548	10090.ENSMUSP00000037719	0	0	0	0	0.062	0	0.676	0.23	0.745
Itga3	Tnc	10090.ENSMUSP00000001548	10090.ENSMUSP00000102995	0	0	0	0	0.087	0.136	0.762	0.114	0.811
Itga3	Spp1	10090.ENSMUSP00000001548	10090.ENSMUSP00000108367	0	0	0	0	0	0.133	0.729	0.275	0.815
Itga3	Plaur	10090.ENSMUSP00000001548	10090.ENSMUSP00000002284	0	0	0	0	0	0.058	0.676	0.54	0.847
Itga3	Thbs1	10090.ENSMUSP00000001548	10090.ENSMUSP00000044903	0	0	0	0	0.062	0.131	0.864	0.414	0.926
Itga3	Lamc1	10090.ENSMUSP00000001548	10090.ENSMUSP00000027752	0	0	0	0	0.112	0.131	0.864	0.51	0.942
Jun	Spi1	10090.ENSMUSP00000102711	10090.ENSMUSP00000002180	0	0	0	0	0	0.46	0	0.981	0.989
Jun	Lpl	10090.ENSMUSP00000102711	10090.ENSMUSP00000015712	0	0	0	0	0.063	0	0.629	0.361	0.758
Jun	Ptgs2	10090.ENSMUSP00000102711	10090.ENSMUSP00000035065	0	0	0	0	0.061	0	0	0.738	0.743
Jun	Tlr4	10090.ENSMUSP00000102711	10090.ENSMUSP00000045770	0	0	0	0	0	0	0	0.738	0.738
Kif15	Ndc80	10090.ENSMUSP00000035490	10090.ENSMUSP00000024851	0	0	0	0	0.875	0.142	0	0.537	0.946
Kif15	Mki67	10090.ENSMUSP00000035490	10090.ENSMUSP00000033310	0	0	0	0	0.859	0.13	0	0.885	0.984
Kif15	Ube2c	10090.ENSMUSP00000035490	10090.ENSMUSP00000085581	0	0	0	0	0.765	0.087	0	0.219	0.818
Kif15	Top2a	10090.ENSMUSP00000035490	10090.ENSMUSP00000068896	0	0	0	0	0.875	0.048	0	0.359	0.917
Lamc1	Mmp12	10090.ENSMUSP00000027752	10090.ENSMUSP00000005950	0	0	0	0	0	0	0.9	0.129	0.909
Laptm5	Spi1	10090.ENSMUSP00000118415	10090.ENSMUSP00000002180	0	0	0	0	0.835	0	0	0.055	0.838
Laptm5	Ly86	10090.ENSMUSP00000118415	10090.ENSMUSP00000021860	0	0	0	0	0.497	0	0	0.446	0.709
Laptm5	Tyrobp	10090.ENSMUSP00000118415	10090.ENSMUSP00000032800	0	0	0	0	0.742	0	0	0.292	0.81
Lgals1	S100a6	10090.ENSMUSP00000086795	10090.ENSMUSP00000001051	0	0	0	0	0.563	0.369	0	0.222	0.767
Lgals1	Vim	10090.ENSMUSP00000086795	10090.ENSMUSP00000028062	0	0	0	0	0.569	0.05	0	0.364	0.717
Lgals1	Mcam	10090.ENSMUSP00000086795	10090.ENSMUSP00000034650	0	0	0	0	0.062	0.155	0	0.73	0.768
Lilrb4	Tyrobp	10090.ENSMUSP00000101121	10090.ENSMUSP00000032800	0	0	0	0	0.698	0.141	0	0.318	0.807
Lpl	Lrp1	10090.ENSMUSP00000015712	10090.ENSMUSP00000044004	0	0	0	0	0.062	0.402	0.8	0.783	0.972
Lrp1	Plaur	10090.ENSMUSP00000044004	10090.ENSMUSP00000002284	0	0	0	0	0	0.13	0.676	0.958	0.987
Lrp1	Timp1	10090.ENSMUSP00000044004	10090.ENSMUSP00000009530	0	0	0	0	0	0	0	0.702	0.702
Lrp1	Pdgfrb	10090.ENSMUSP00000044004	10090.ENSMUSP00000025522	0	0	0	0	0.161	0.063	0.676	0.758	0.93
Lrp1	Serpine2	10090.ENSMUSP00000044004	10090.ENSMUSP00000027467	0	0	0	0	0.061	0	0.164	0.929	0.939
Lrp1	Pzp	10090.ENSMUSP00000044004	10090.ENSMUSP00000032510	0	0	0	0	0.069	0.235	0	0.982	0.986
Lrp1	Plat	10090.ENSMUSP00000044004	10090.ENSMUSP00000033941	0	0	0	0	0.062	0.227	0.676	0.977	0.994
Lrp1	Serpine1	10090.ENSMUSP00000044004	10090.ENSMUSP00000039586	0	0	0	0	0.067	0.13	0.676	0.983	0.995
Lrp1	Thbs1	10090.ENSMUSP00000044004	10090.ENSMUSP00000044903	0	0	0	0	0.076	0.402	0	0.896	0.937
Ly86	Tyrobp	10090.ENSMUSP00000021860	10090.ENSMUSP00000032800	0	0	0	0	0.74	0	0	0.382	0.833
Ly86	Tlr4	10090.ENSMUSP00000021860	10090.ENSMUSP00000045770	0	0	0	0	0.255	0.204	0.9	0.724	0.981
Lyz2	Tyrobp	10090.ENSMUSP00000089801	10090.ENSMUSP00000032800	0	0	0	0	0.737	0	0	0.293	0.806
Mcam	Pdgfrb	10090.ENSMUSP00000034650	10090.ENSMUSP00000025522	0	0	0	0	0.099	0	0	0.727	0.744
Mgp	Spp1	10090.ENSMUSP00000032342	10090.ENSMUSP00000108367	0	0	0	0	0.065	0	0	0.75	0.757
Mki67	Ndc80	10090.ENSMUSP00000033310	10090.ENSMUSP00000024851	0	0	0	0	0.89	0	0	0.223	0.911
Mki67	Ncapg2	10090.ENSMUSP00000033310	10090.ENSMUSP00000081889	0	0	0	0	0.733	0	0	0.196	0.776
Mki67	Ube2c	10090.ENSMUSP00000033310	10090.ENSMUSP00000085581	0	0	0	0	0.861	0	0	0.444	0.92
Mki67	Top2a	10090.ENSMUSP00000033310	10090.ENSMUSP00000068896	0	0	0	0	0.963	0	0	0.621	0.985
Mmp12	Plaur	10090.ENSMUSP00000005950	10090.ENSMUSP00000002284	0	0	0	0	0.071	0.202	0.676	0.393	0.834
Mmp12	Timp2	10090.ENSMUSP00000005950	10090.ENSMUSP00000017610	0	0	0	0	0.064	0.258	0.259	0.71	0.831
Mmp12	Timp1	10090.ENSMUSP00000005950	10090.ENSMUSP00000009530	0	0	0	0	0.112	0.334	0.259	0.776	0.889
Mmp14	Plaur	10090.ENSMUSP00000087119	10090.ENSMUSP00000002284	0	0	0	0	0.088	0.202	0.22	0.539	0.703
Mmp14	Timp1	10090.ENSMUSP00000087119	10090.ENSMUSP00000009530	0	0	0	0	0.198	0.928	0.259	0.977	0.998
Mmp14	Timp2	10090.ENSMUSP00000087119	10090.ENSMUSP00000017610	0	0	0	0	0.113	0.827	0.922	0.99	0.999
Mmp14	Mmp2	10090.ENSMUSP00000087119	10090.ENSMUSP00000034187	0	0	0	0.763	0.351	0.087	0.8	0.942	0.899
Mmp2	Plaur	10090.ENSMUSP00000034187	10090.ENSMUSP00000002284	0	0	0	0	0.061	0.202	0.22	0.554	0.704
Mmp2	Timp1	10090.ENSMUSP00000034187	10090.ENSMUSP00000009530	0	0	0	0	0.153	0.255	0.259	0.962	0.98
Mmp2	Timp2	10090.ENSMUSP00000034187	10090.ENSMUSP00000017610	0	0	0	0	0.153	0.927	0.69	0.973	0.999
Mmp2	Sparc	10090.ENSMUSP00000034187	10090.ENSMUSP00000018737	0	0	0	0	0.832	0	0	0.457	0.905
Mmp2	Thbs1	10090.ENSMUSP00000034187	10090.ENSMUSP00000044903	0	0	0	0	0.149	0.13	0.8	0.669	0.944
Mrc1	Msr1	10090.ENSMUSP00000028045	10090.ENSMUSP00000026021	0	0	0	0	0.237	0	0	0.724	0.781
Mrc1	Tlr4	10090.ENSMUSP00000028045	10090.ENSMUSP00000045770	0	0	0	0	0.179	0.047	0.155	0.665	0.75
Mrc1	Mrc2	10090.ENSMUSP00000028045	10090.ENSMUSP00000097909	0	0	0	0.851	0	0	0.9	0.612	0.908
Mrc2	Plaur	10090.ENSMUSP00000097909	10090.ENSMUSP00000002284	0	0	0	0	0	0	0	0.78	0.78
Myh9	S100a4	10090.ENSMUSP00000016771	10090.ENSMUSP00000001046	0	0	0	0	0.102	0.927	0	0.982	0.998
Myh9	Tpm4	10090.ENSMUSP00000016771	10090.ENSMUSP00000003575	0	0	0	0	0.239	0.47	0	0.552	0.804
Ncapg2	Ndc80	10090.ENSMUSP00000081889	10090.ENSMUSP00000024851	0	0	0	0	0.911	0	0	0.12	0.919
Ncapg2	Top2a	10090.ENSMUSP00000081889	10090.ENSMUSP00000068896	0	0	0	0	0.665	0	0	0.219	0.727
Ndc80	Plk2	10090.ENSMUSP00000024851	10090.ENSMUSP00000022212	0	0	0	0	0.329	0.572	0.544	0.139	0.872
Ndc80	Ska3	10090.ENSMUSP00000024851	10090.ENSMUSP00000022536	0	0	0	0	0.818	0	0.72	0.694	0.983
Ndc80	Rrm1	10090.ENSMUSP00000024851	10090.ENSMUSP00000033283	0	0	0	0	0.82	0	0	0	0.82
Ndc80	Ube2c	10090.ENSMUSP00000024851	10090.ENSMUSP00000085581	0	0	0	0	0.895	0.058	0	0.321	0.927
Ndc80	Top2a	10090.ENSMUSP00000024851	10090.ENSMUSP00000068896	0	0	0	0	0.913	0.173	0	0.192	0.936
Pdgfrb	Plaur	10090.ENSMUSP00000025522	10090.ENSMUSP00000002284	0	0	0	0	0	0	0.676	0.351	0.78
Pdlim1	Vim	10090.ENSMUSP00000064545	10090.ENSMUSP00000028062	0	0	0	0	0.061	0.666	0	0.139	0.706
Plat	Plaur	10090.ENSMUSP00000033941	10090.ENSMUSP00000002284	0	0	0	0	0	0.066	0.208	0.845	0.875
Plat	Serpine2	10090.ENSMUSP00000033941	10090.ENSMUSP00000027467	0	0	0	0	0.086	0.11	0.909	0.961	0.996
Plat	Serpine1	10090.ENSMUSP00000033941	10090.ENSMUSP00000039586	0	0	0	0	0.094	0.916	0.818	0.989	0.999
Plaur	Timp1	10090.ENSMUSP00000002284	10090.ENSMUSP00000009530	0	0	0	0	0.208	0	0	0.737	0.783
Plaur	Serpinb6a	10090.ENSMUSP00000002284	10090.ENSMUSP00000017188	0	0	0	0	0.071	0.054	0.926	0.095	0.933
Plaur	Serpine2	10090.ENSMUSP00000002284	10090.ENSMUSP00000027467	0	0	0	0	0	0.054	0.926	0.959	0.996
Plaur	Serpine1	10090.ENSMUSP00000002284	10090.ENSMUSP00000039586	0	0	0	0	0.224	0.054	0.864	0.987	0.998
Prr11	Top2a	10090.ENSMUSP00000060803	10090.ENSMUSP00000068896	0	0	0	0	0.715	0	0	0.102	0.733
Ptgs2	Tlr4	10090.ENSMUSP00000035065	10090.ENSMUSP00000045770	0	0	0	0	0.064	0.042	0	0.743	0.75
Rrm1	Top2a	10090.ENSMUSP00000033283	10090.ENSMUSP00000068896	0.05	0	0	0	0.736	0	0	0.553	0.878
S100a4	Vim	10090.ENSMUSP00000001046	10090.ENSMUSP00000028062	0	0	0	0	0.419	0	0	0.514	0.706
S100a4	S100a6	10090.ENSMUSP00000001046	10090.ENSMUSP00000001051	0	0	0	0.933	0.758	0.057	0	0.774	0.774
Serpine1	Timp1	10090.ENSMUSP00000039586	10090.ENSMUSP00000009530	0	0	0	0	0.231	0	0	0.724	0.779
Serpine1	Serpine2	10090.ENSMUSP00000039586	10090.ENSMUSP00000027467	0	0	0.448	0.895	0.062	0	0.9	0.712	0.913
Serpine1	Thbs1	10090.ENSMUSP00000039586	10090.ENSMUSP00000044903	0	0	0	0	0.225	0	0	0.675	0.737
Ska3	Ube2c	10090.ENSMUSP00000022536	10090.ENSMUSP00000085581	0	0	0	0	0.491	0	0	0.49	0.729
Ska3	Top2a	10090.ENSMUSP00000022536	10090.ENSMUSP00000068896	0	0	0	0	0.782	0	0	0.11	0.798
Slc22a7	Slco1a1	10090.ENSMUSP00000084234	10090.ENSMUSP00000037022	0	0	0	0	0.179	0	0	0.742	0.779
Slc51a	Slc51b	10090.ENSMUSP00000046286	10090.ENSMUSP00000064494	0	0	0	0	0.077	0	0.8	0.933	0.986
Sparc	Thbs1	10090.ENSMUSP00000018737	10090.ENSMUSP00000044903	0	0	0	0	0.098	0.087	0	0.723	0.752
Sparc	Spp1	10090.ENSMUSP00000018737	10090.ENSMUSP00000108367	0	0	0	0	0.062	0	0	0.858	0.861
Spi1	Tlr4	10090.ENSMUSP00000002180	10090.ENSMUSP00000045770	0	0	0	0	0.577	0	0	0.552	0.802
Spi1	Tyrobp	10090.ENSMUSP00000002180	10090.ENSMUSP00000032800	0	0	0	0	0.784	0	0	0.467	0.88
Spp1	Timp1	10090.ENSMUSP00000108367	10090.ENSMUSP00000009530	0	0	0	0	0.381	0	0	0.624	0.757
Spp1	Thbs1	10090.ENSMUSP00000108367	10090.ENSMUSP00000044903	0	0	0	0	0.105	0	0.5	0.552	0.782
Top2a	Ube2c	10090.ENSMUSP00000068896	10090.ENSMUSP00000085581	0	0	0	0	0.957	0.105	0	0.567	0.981
Tpm1	Tpm4	10090.ENSMUSP00000109337	10090.ENSMUSP00000003575	0	0	0	0.967	0.105	0.699	0.9	0.706	0.971
Tpm1	Tpm2	10090.ENSMUSP00000109337	10090.ENSMUSP00000030184	0	0	0.417	0.975	0.159	0	0.9	0.812	0.914
Tpm2	Tpm4	10090.ENSMUSP00000030184	10090.ENSMUSP00000003575	0	0	0	0.955	0.085	0	0.9	0.717	0.907
Tpm4	Vim	10090.ENSMUSP00000003575	10090.ENSMUSP00000028062	0	0	0	0	0.417	0	0.6	0.298	0.822
Tuba1a	Tubb6	10090.ENSMUSP00000094778	10090.ENSMUSP00000001513	0	0	0	0.915	0.272	0.406	0.857	0.522	0.935
Tuba1a	Tubb5	10090.ENSMUSP00000094778	10090.ENSMUSP00000001566	0	0	0	0.92	0.373	0.812	0.876	0.545	0.984
