# Supplementary material for: Identification and validation of hub genes in drug induced acute kidney injury basing on integrated transcriptomic analysis
Source: Front Immunol. 2023 Mar 29;14:1126348. doi: 10.3389/fimmu.2023.1126348 (PMC10090697; doi:10.3389/fimmu.2023.1126348)
Supplement: Supplementary file 3 [file Table_2.csv]

	symbol	logFC	AveExpr	t	P.Value	adj.P.Val	B
1	Fgg	3.7270366	8.3569567	21.4591792889927	7.88096350374352e-13	1.55901220031054e-08	19.3462829994547
2	Hsd3b5	-2.8049182	7.8635821	-18.7769596942219	5.65482399718919e-12	4.08601594761144e-08	17.5957555326189
3	Slc7a13	-4.968593	9.6996135	-18.5487654061185	6.76674812593976e-12	4.08601594761144e-08	17.4327975543795
4	Lcn2	6.6088962	7.9594439	18.2979611653471	8.2620886616347e-12	4.08601594761144e-08	17.2509161385056
5	Spp1	3.3147998	10.7430801	17.5734385915987	1.49224061352757e-11	5.90390076336048e-08	16.7085588432836
6	Lox	3.0857026	5.6795067	17.2044824353741	2.0338543294469e-11	6.43885190066924e-08	16.4222938296412
7	Mep1b	-3.8728344	7.3000548	-17.0709533873539	2.27843308587022e-11	6.43885190066924e-08	16.3169517936852
8	F2r	2.4727514	8.6292677	16.4722302704785	3.82952880129731e-11	9.46946734340793e-08	15.8328474445285
9	Mmp14	2.1859656	6.5818876	16.256054692875	4.63859053436088e-11	1.01956219945252e-07	15.6531836886004
10	Tagln	3.4223038	8.6846349	16.0199930456022	5.73358320742576e-11	1.13421743009296e-07	15.453939054756
11	Slc22a6	-3.5772372	9.0326834	-15.885794339588	6.47578521588806e-11	1.16458166491543e-07	15.3392220189285
12	Thbs1	2.7199814	7.2491825	15.5277346065679	9.00161642347002e-11	1.48391646740903e-07	15.0278803277057
13	Clu	2.9214094	9.9888573	15.3933493148799	1.02037248122012e-10	1.55269295565357e-07	14.9090124220532
14	Aadat	-4.2445518	8.7316221	-15.1028859421399	1.34237951393329e-10	1.8128504058859e-07	14.6482295074338
15	Nceh1	-1.9059726	9.6038817	-15.0441197320519	1.41977861799845e-10	1.8128504058859e-07	14.5948159701739
16	Nudt19	-2.6344406	10.1813137	-14.9433367804814	1.56375283201623e-10	1.8128504058859e-07	14.5026939589299
17	Tlr13	2.0238422	4.4608929	14.9069719329723	1.61944005312957e-10	1.8128504058859e-07	14.4692922065651
18	Flna	2.4841234	10.0026463	14.8043419310322	1.78825749257926e-10	1.8128504058859e-07	14.3745576924247
19	Slc17a3	-3.1652304	9.6142688	-14.7805877565405	1.82993230460013e-10	1.8128504058859e-07	14.3525321281012
20	Eci3	-3.8581092	8.538943	-14.7728656944834	1.84370104195813e-10	1.8128504058859e-07	14.3453639682433
21	Ugt8a	-2.118099	8.4837299	-14.7287652596211	1.92446964531412e-10	1.8128504058859e-07	14.3043510746778
22	Tpm4	1.934861	10.6311815	14.6254595007898	2.12873643106574e-10	1.91412109451557e-07	14.2077703432157
23	Acox2	-2.9496738	8.3587745	-14.5629165078909	2.26348405553347e-10	1.94523680781454e-07	14.1489505727282
24	Cyp51	-2.6598256	7.8925476	-14.5204967970221	2.36000825940496e-10	1.94523680781454e-07	14.1089055945992
25	Plp2	2.0933666	9.4943807	14.2879090473474	2.97291733888127e-10	2.32032852490837e-07	13.8871507646072
26	AA467197|Mir147	2.6629882	6.3401291	14.1888816076731	3.2832609059383e-10	2.32032852490837e-07	13.7915978530119
27	Anxa1	2.3337666	6.4868757	14.1829761252992	3.30282259096506e-10	2.32032852490837e-07	13.7858778534897
28	Tmem45a	2.491023	7.0830393	14.1655083682997	3.36141098082285e-10	2.32032852490837e-07	13.7689443631663
29	St8sia1	-2.3964444	7.1182746	-14.1457268969785	3.4290935407912e-10	2.32032852490837e-07	13.7497419507606
30	Sparc	2.67871	10.505409	14.1201239052755	3.51884823310339e-10	2.32032852490837e-07	13.7248473796823
31	Bcl2a1b|Bcl2a1d|Bcl2a1a	3.2024948	7.708998	14.0018657335501	3.96698062291233e-10	2.45478518854674e-07	13.6092568973198
32	Crot	-2.0277816	8.7516086	-13.9752617956593	4.07590464658247e-10	2.45478518854674e-07	13.5831153576031
33	Ttc36	-2.666596	8.4266964	-13.9706681296807	4.09503140339917e-10	2.45478518854674e-07	13.5785963847066
34	Tmem47	1.793778	7.8344328	13.9213439113348	4.30650819832014e-10	2.50562779938733e-07	13.5299783674553
35	Zfp52	1.7373328	7.5030888	13.890385433278	4.4451353153467e-10	2.51239048023396e-07	13.4993733313963
36	Akap12	3.3440694	7.1106335	13.8532572265926	4.61765819133966e-10	2.53740317614114e-07	13.4625772867898
37	Slc5a8	-3.6997848	7.7436074	-13.6284654917719	5.82593331174716e-10	2.92999327739004e-07	13.2376384356423
38	Slc22a19	-3.264879	6.4164307	-13.6100802288866	5.93860700972109e-10	2.92999327739004e-07	13.2190756414202
39	Mrc1	2.5872472	6.2508872	13.6051286895654	5.9693457697898e-10	2.92999327739004e-07	13.2140719743704
40	Akr1c14	-3.7883864	7.4806346	-13.5680295524966	6.20509150087616e-10	2.92999327739004e-07	13.1765238965907
41	Tmsb4x	2.0826204	10.1210818	13.5472493705358	6.34143482494354e-10	2.92999327739004e-07	13.1554471453146
42	Tuba1a	2.3542538	7.7916041	13.5385629439776	6.39936663079013e-10	2.92999327739004e-07	13.1466271266661
43	Klf6	2.1784838	7.0805241	13.5288079335689	6.46509468406334e-10	2.92999327739004e-07	13.1367153182088
44	Slc27a2	-2.4511184	10.8181668	-13.4863505801111	6.75961812037473e-10	2.92999327739004e-07	13.0934918971184
45	Nupr1	2.1552034	8.8443819	13.4746098614241	6.84354998717379e-10	2.92999327739004e-07	13.0815152793809
46	Cox6b2	2.8691478	7.8307293	13.4560265026173	6.97866486479642e-10	2.92999327739004e-07	13.0625371756888
47	Fn1	3.4393894	7.3259221	13.4441882984037	7.06621006750953e-10	2.92999327739004e-07	13.0504338344883
48	Ggt1	-2.369729	7.6033415	-13.429662018389	7.17522790557559e-10	2.92999327739004e-07	13.0355676515384
49	Timp1	4.3296114	6.6365233	13.4188416970829	7.25759127449763e-10	2.92999327739004e-07	13.024483701908
50	Slc22a12	-1.6362514	7.9392529	-13.3132741960175	8.11582694753432e-10	3.16964611285693e-07	12.915874171226
51	Cyp2j11	-2.9368014	7.6730857	-13.3068206563885	8.17166877745947e-10	3.16964611285693e-07	12.9092068942816
52	Vmn1r18	-3.8082532	7.5192778	-13.2883229782051	8.33399617032742e-10	3.1704444661811e-07	12.8900787714859
53	Mpv17l	-2.6968028	9.199146	-13.2356827728054	8.81493027650258e-10	3.25918629321043e-07	12.8354995407841
54	Sugct	-3.4220186	7.1714077	-13.2235887525312	8.92952736543475e-10	3.25918629321043e-07	12.8229296436832
55	Bcl2a1a|Bcl2a1d|Bcl2a1b	3.072387	7.3470589	13.2098598038835	9.06153301620531e-10	3.25918629321043e-07	12.8086466876624
56	Ampd3	1.704406	7.1461334	13.1847580322158	9.30826811556487e-10	3.28814571182329e-07	12.7824939703758
57	Hsd3b9|Hsd3b4|Hsd3b8	-3.7657088	10.4510516	-13.1599793271381	9.55882314520739e-10	3.31741472734197e-07	12.7566295410346
58	Acta2	3.5866728	8.5970268	13.0613886017244	1.06288348994914e-09	3.44318776762427e-07	12.6532410018831
59	Pros1	1.8999862	8.0717277	13.053245714687	1.072271560133e-09	3.44318776762427e-07	12.6446675422282
60	Nexn	2.3029828	7.739732	13.0517282939767	1.07403071448518e-09	3.44318776762427e-07	12.6430693037682
61	Ms4a6b	1.855052	5.414206	13.0513344475415	1.07448780272573e-09	3.44318776762427e-07	12.6426544512524
62	Tlr4	1.8039434	6.9166511	13.0473265989287	1.07915095335509e-09	3.44318776762427e-07	12.6384321417132
63	Fhl2	1.9012082	6.5092809	13.0114719864646	1.12183494583206e-09	3.47033943697346e-07	12.6006021903555
64	Anxa2	2.3587152	6.0583058	13.010722089333	1.12274655730614e-09	3.47033943697346e-07	12.5998098876265
65	Ifitm3	1.8481766	10.0951197	12.9141480739273	1.24697071610796e-09	3.773597763802e-07	12.4973992297807
66	Rnf24	-3.6499014	5.9274935	-12.887057237611	1.28437652719285e-09	3.773597763802e-07	12.4685366561961
67	Mlxipl	-1.822917	8.2819445	-12.884992378379	1.28727595591601e-09	3.773597763802e-07	12.4663343285155
68	Nat8f7|Nat8f3|Nat8f6	-2.6980414	7.8044991	-12.8779885820167	1.29716230885924e-09	3.773597763802e-07	12.4588616891266
69	Hykk	-3.1838514	8.1294221	-12.8416223252694	1.3498057755311e-09	3.86983447124005e-07	12.4199972614868
70	Adgrg4	-3.0644976	6.7026014	-12.8223638216077	1.37859698456387e-09	3.89591507837749e-07	12.3993723910803
71	Msr1	3.1809294	5.1758827	12.7884660531559	1.43086621423648e-09	3.98667541549662e-07	12.3629963686737
72	Hmgcs1	-2.1096076	8.7906818	-12.7700341954651	1.46016533593685e-09	4.01180426048648e-07	12.3431776534685
73	Serpina3n	3.5590148	5.233323	12.6877463162847	1.59894293492132e-09	4.22840785455285e-07	12.2543588078357
74	Lyz2	2.7602314	7.3448499	12.6847749112314	1.60420850449478e-09	4.22840785455285e-07	12.2511411563736
75	Egf	-2.8358942	7.8720099	-12.6782748217354	1.615791356005e-09	4.22840785455285e-07	12.244099852047
76	Cth	-2.353177	7.6173315	-12.6119290524643	1.73921503935324e-09	4.45401872654418e-07	12.1720300849733
77	Nat8f3|Nat8f7|Nat8f6	-2.449056	8.2939006	-12.6031861290088	1.75620999226795e-09	4.45401872654418e-07	12.1625056340748
78	Tpm1	1.8730196	10.5959162	12.5751733953754	1.81185796096622e-09	4.53698407390301e-07	12.1319459852802
79	Stat3	1.8159328	6.3246684	12.5137219172065	1.94058269210091e-09	4.79857585189253e-07	12.0646776543991
80	4931406C07Rik	-1.8890076	11.2116242	-12.5019390028645	1.9663534145742e-09	4.80227200581566e-07	12.051743213229
81	Fxyd5	2.7063718	8.7947229	12.4767412245283	2.02268876401898e-09	4.84323492894192e-07	12.0240436805374
82	Sbsn	1.6307812	6.5287552	12.4556745304321	2.07110050188738e-09	4.84323492894192e-07	12.0008442854479
83	Papss2	-1.9881992	9.4167684	-12.4544329750334	2.07399166502878e-09	4.84323492894192e-07	11.9994758703758
84	Adtrp	-2.6553286	8.9964605	-12.4437725324066	2.09899292083248e-09	4.84323492894192e-07	11.9877207987368
85	Upp2	-2.5890926	7.3045937	-12.4385775595675	2.11129188508123e-09	4.84323492894192e-07	11.9819889131798
86	Map4k4	1.6387122	7.2645293	12.4277303830647	2.13721910338386e-09	4.84323492894192e-07	11.9700132843091
87	Bphl	-2.5346938	7.8185055	-12.4205746229436	2.15450750048979e-09	4.84323492894192e-07	11.9621076353592
88	Ckap2	2.484197	4.3229947	12.3989258195572	2.20771935681871e-09	4.90709037265031e-07	11.938163667996
89	Gpm6a	-2.386089	8.3466823	-12.3703961311318	2.27997983767002e-09	4.96424242450039e-07	11.9065484126497
90	Slc1a1	-1.6248524	7.8620022	-12.3684109405846	2.28510033528222e-09	4.96424242450039e-07	11.9043459360124
91	Cd24a	1.8822414	8.9637309	12.3593156446516	2.30871652539701e-09	4.96424242450039e-07	11.8942508260885
92	Tmsb10|Gm3787	2.2885402	9.5429489	12.3364393371209	2.36926586585002e-09	5.03965778045646e-07	11.8688285480872
93	Zfp365	2.0536468	5.8594534	12.3220957650208	2.40808690023082e-09	5.06774202769851e-07	11.8528657837093
94	Dpep2	2.3051698	4.6156885	12.3115464934843	2.43706836935076e-09	5.07474594552598e-07	11.8411143829732
95	Mybl1	2.6804452	6.2696648	12.2776213953919	2.53280049216896e-09	5.1862594587077e-07	11.8032585512813
96	Gk	-2.9897228	9.0247506	-12.2740682036529	2.54305513848269e-09	5.1862594587077e-07	11.7992879358813
97	Sh3bgrl3	1.6250986	8.7549801	12.2626986573942	2.57616464052256e-09	5.20017233865483e-07	11.7865753952724
98	Itgam	1.9092484	5.900645	12.1838742985472	2.81864604951124e-09	5.63216728802337e-07	11.6981324890596
99	Hsd3b4|Hsd3b8|Hsd3b9	-3.73602	9.916428	-12.1381334209	2.97034134386849e-09	5.87592924644064e-07	11.6465622990093
100	Tst	-1.7418028	7.5037606	-12.1076464052103	3.07623436211878e-09	6.0070618582847e-07	11.6120883216222
101	Fah	-1.8249518	9.6283641	-12.1016965544929	3.09736280226994e-09	6.0070618582847e-07	11.6053508655218
102	Bcl2a1a|Bcl2a1d	2.968215	7.3629769	12.0270621696841	3.3758511492854e-09	6.40401348142126e-07	11.520571953112
103	Pdzk1	-2.165447	8.1021727	-12.0241184549373	3.38736478706523e-09	6.40401348142126e-07	11.5172180317944
104	Hao2	-2.9318894	7.9036341	-12.0211142511477	3.39915789884356e-09	6.40401348142126e-07	11.5137944006234
105	Vim	1.9136644	7.2268036	12.0039758529021	3.46727212207377e-09	6.47071482253428e-07	11.4942479435067
106	Bhmt2	-2.4700948	6.2581738	-11.9921606184713	3.5150709300423e-09	6.49861057365391e-07	11.4807574034661
107	Lrp1	1.7052732	8.0236974	11.961377143753	3.64291340121745e-09	6.6726030465633e-07	11.4455507375237
108	C7	1.5460356	6.6412304	11.9252281144948	3.79935277588332e-09	6.89530244151596e-07	11.4040996014964
109	Ctss	2.0975134	7.3814931	11.8808931790412	4.00098977171429e-09	7.03646010520614e-07	11.3531020505277
110	Gm6300	-4.9303966	6.8794517	-11.8743884674533	4.03151383883943e-09	7.03646010520614e-07	11.3456049547693
111	Serping1	1.7026182	9.0639261	11.866458699748	4.06905901613923e-09	7.03646010520614e-07	11.3364602357459
112	Acsm3	-3.167384	9.213312	-11.8588135066175	4.10560749905847e-09	7.03646010520614e-07	11.3276383250696
113	Tpmt	-2.1223502	8.1430833	-11.8547341907365	4.12525107718133e-09	7.03646010520614e-07	11.3229289798994
114	Pvalb	-2.0986406	7.2216767	-11.8475892646076	4.15989700704637e-09	7.03646010520614e-07	11.3146769370087
115	Postn	2.6584144	6.585487	11.8472208891786	4.16169159998543e-09	7.03646010520614e-07	11.3142513562898
116	Sucnr1	-2.3507402	7.6365471	-11.8286795987692	4.25308554837352e-09	7.13004562016313e-07	11.2928149282966
117	Armcx3	1.9226876	5.608645	11.8105090357967	4.34471620116817e-09	7.22245175558896e-07	11.2717769235542
118	Acss2	-1.8081236	7.8264792	-11.7943744442279	4.42783247786666e-09	7.2992818397632e-07	11.2530710812333
119	Cdkn1a	4.3966686	7.8890891	11.7667399467146	4.57412495863731e-09	7.47812726708787e-07	11.2209777051191
120	Arhgdib	1.6034474	8.8281941	11.7520311766218	4.65406962644794e-09	7.54645945495025e-07	11.2038672799724
121	Emp2	1.8098514	7.2727467	11.7258912181125	4.79981744475983e-09	7.69876170619188e-07	11.1734104211442
122	Aspdh	-1.6773734	7.8148455	-11.7213136470919	4.82583384676875e-09	7.69876170619188e-07	11.1680704531902
123	Pank1	-2.4252886	9.1684275	-11.6960675790684	4.9720262552181e-09	7.86852987045795e-07	11.1385851325275
124	Enpp3	-2.0375196	8.3649044	-11.6666120043608	5.14854251507875e-09	8.0307301225982e-07	11.104109452619
125	Acy3	-3.47979	10.477585	-11.6605667092138	5.18558338131839e-09	8.0307301225982e-07	11.097023980782
126	Cyp4b1|Cyp4b1-ps2	-3.117988	8.2844638	-11.6501976868186	5.24977513248278e-09	8.0307301225982e-07	11.0848629770521
127	Inmt	-3.905884	7.5460168	-11.6494550499814	5.25440475831184e-09	8.0307301225982e-07	11.0839916165087
128	Arhgap11a	1.886469	5.4026731	11.6457607745186	5.27749932230192e-09	8.0307301225982e-07	11.0796562433867
129	Dcdc2a	1.7357216	8.2700688	11.6231369148966	5.42129551872184e-09	8.12885418239716e-07	11.0530787689625
130	Chpt1	-1.7057062	10.2202609	-11.6226916024136	5.42416718267326e-09	8.12885418239716e-07	11.0525551610985
131	Cd84	2.0436486	5.9407807	11.6021181094628	5.55860986644896e-09	8.15225169680832e-07	11.0283443789388
132	Myh9	1.6787504	8.7930166	11.5991671388895	5.57818114225416e-09	8.15225169680832e-07	11.0248684729769
133	Actn1	2.3825906	6.9468911	11.589050464635	5.64583198090557e-09	8.15225169680832e-07	11.0129460500829
134	Me1	-1.8953294	9.9406733	-11.5797575132769	5.70874007204403e-09	8.18335479023007e-07	11.0019859979451
135	C1qtnf3	-2.877328	6.4295502	-11.5608751501193	5.83885984235486e-09	8.20259766149131e-07	10.9796914972206
136	Slitrk6	-1.8720802	6.3961883	-11.5551813850644	5.87870923149617e-09	8.20259766149131e-07	10.9729623218039
137	Cyp7b1	-2.8635988	8.2642532	-11.5537876173828	5.88850769223946e-09	8.20259766149131e-07	10.9713146370596
138	Srd5a2	-1.691979	5.5808553	-11.5532738100952	5.89212421819177e-09	8.20259766149131e-07	10.9707071784744
139	Pdlim1	2.433058	6.5612846	11.5479848109268	5.92948875540015e-09	8.20259766149131e-07	10.9644527252648
140	Wfdc2	1.857621	9.0283127	11.5341630829755	6.0283224639082e-09	8.28140798479388e-07	10.948095646787
141	Sprr2f	1.9656582	7.7100153	11.5131982979043	6.18157548569927e-09	8.43337422469676e-07	10.9232511461926
142	Gcdh	-1.762481	8.6886117	-11.491661230072	6.34331344760658e-09	8.53150830074561e-07	10.8976855709622
143	Acsm1	-2.5511012	8.4000876	-11.4864797435944	6.38288963962365e-09	8.53150830074561e-07	10.891528390246
144	Tsc22d1	1.730517	10.3074375	11.4755121185902	6.46752494012528e-09	8.58661599768847e-07	10.8784871943463
145	Col8a1	1.6744296	7.4041058	11.4342329455806	6.79687196435029e-09	8.96371474658516e-07	10.8293020891357
146	Slc23a1	-1.5549194	8.2827527	-11.4215558585277	6.90154358811044e-09	8.9873541186688e-07	10.8141647512725
147	Dcn	2.198648	9.470608	11.4210613745168	6.90566083327094e-09	8.9873541186688e-07	10.8135739943345
148	Ak4	-3.0581654	9.8002653	-11.3650410637349	7.38936250064386e-09	9.51206797693413e-07	10.7464967461217
149	Sulf2	2.150176	7.3532818	11.3580842843431	7.45188735884181e-09	9.51206797693413e-07	10.7381460568823
150	Krt20	5.0631698	6.4535739	11.3548155836747	7.48145828584214e-09	9.51206797693413e-07	10.7342208235378
151	Abhd3	-2.5087578	7.1281689	-11.3519059965882	7.50788489421707e-09	9.51206797693413e-07	10.7307259763751
152	Ccl9	2.3481488	6.2403548	11.3473722346568	7.54926029915407e-09	9.51206797693413e-07	10.7252786441794
153	Slc22a2	-3.0749034	8.5658267	-11.3346468556689	7.66668723730884e-09	9.59888651445844e-07	10.7099785715592
154	Prss23	1.601279	7.6339379	11.3190321592099	7.81342299962144e-09	9.72107759613279e-07	10.6911834493131
155	Mfsd4b5|Mfsd4b3-ps	-2.0440022	9.5104649	-11.3130474616766	7.87044815178559e-09	9.73082533366391e-07	10.6839735951065
156	Acy1	-2.097539	6.6520739	-11.3065371524572	7.93298204702675e-09	9.74722054995548e-07	10.6761266330443
157	Amacr	-2.5535594	7.1173927	-11.2941867850427	8.0530610884755e-09	9.83368237359397e-07	10.6612294060553
158	Gnmt	-2.041931	5.9066973	-11.2804246297481	8.18913565140355e-09	9.93849579485062e-07	10.6446120101668
159	Ccn1	2.5567494	8.3799693	11.2577789416532	8.41836926388999e-09	1.00655438413309e-06	10.6172283735679
160	Ugt3a2	-2.9472402	10.2474399	-11.2574115104595	8.42214412942231e-09	1.00655438413309e-06	10.6167836610738
161	Rbp1	1.5366502	7.7102249	11.2550480983992	8.44646788828694e-09	1.00655438413309e-06	10.6139228447978
162	Csrp1	1.9441822	7.8255451	11.2292030130327	8.71736413229322e-09	1.03261615128757e-06	10.5826032313991
163	Shmt2	-1.8806614	7.3312875	-11.1811847437786	9.24537170551642e-09	1.0822008466185e-06	10.5242421353312
164	Tgfbi	2.1590084	6.662687	11.1708928924947	9.36288313827749e-09	1.0895091425965e-06	10.5117043687342
165	Ahnak	1.9356192	7.848282	11.1509085476885	9.59559937542483e-09	1.11005933827283e-06	10.4873295469299
166	Defb29	-1.940789	8.3127291	-11.1405741664495	9.71833583617218e-09	1.11405324266223e-06	10.4747094773196
167	Nit2	-1.5517054	7.5305533	-11.1385344189935	9.7427565959239e-09	1.11405324266223e-06	10.4722173609751
168	Mt2	1.65599	11.383713	11.1319178916862	9.82242045728145e-09	1.11670759474679e-06	10.4641306445265
169	Plec	1.5484036	6.6914724	11.1168025841206	1.00070075101886e-08	1.13119212895172e-06	10.4456406724174
170	Cryz	-1.5739566	8.7543713	-11.0990975638429	1.02278973922887e-08	1.14936242203715e-06	10.4239543705353
171	Adhfe1	-2.5572256	9.2045932	-11.0860856702375	1.03935208193375e-08	1.14936242203715e-06	10.407996935942
172	Mmp2	2.1924736	6.847513	11.085569018099	1.04001553707739e-08	1.14936242203715e-06	10.407362984743
173	Tacstd2	2.2367662	6.8112505	11.0523443629838	1.08363587158368e-08	1.19091582287047e-06	10.3665400052614
174	Slc22a18	-2.3960732	8.5260366	-11.0443791500351	1.09437826809377e-08	1.19607684527243e-06	10.3567370336876
175	Ugt3a1	-3.1731502	7.4058881	-11.0258924905723	1.11974706648261e-08	1.21042822235841e-06	10.3339609490397
176	Cald1	2.2248878	9.4495221	11.0190203414815	1.12933551629905e-08	1.21415843388195e-06	10.3254856597216
177	Ace	-3.1742942	6.5187567	-11.0040974854789	1.150457149799e-08	1.23018072093642e-06	10.3070654989658
178	Lrp2	-2.8507052	9.6916814	-10.9995343675253	1.15699884462245e-08	1.23052425507104e-06	10.3014285706791
179	Lilrb4a	2.6310854	6.7609719	10.9749987492596	1.19285421708806e-08	1.2618739102907e-06	10.2710837278813
180	Eaf2	-1.7027092	9.0541214	-10.9259512019412	1.2681005010669e-08	1.32727852445002e-06	10.2102438351448
181	Bend5	-1.6643118	9.3764355	-10.9155868133725	1.28463426363721e-08	1.33750710543533e-06	10.1973568493694
182	Treh	-2.3223508	6.6668042	-10.9083150294669	1.29637056515123e-08	1.34265981779171e-06	10.1883087662183
183	Aqp11	-2.6282298	8.1021183	-10.8960181268755	1.31647593286139e-08	1.35382578647148e-06	10.1729960170463
184	Tkfc	-1.6856936	7.6285934	-10.8933757898754	1.32083902936506e-08	1.35382578647148e-06	10.169703662298
185	Tmigd1	-1.8017304	9.8287888	-10.8488150316388	1.39676874171877e-08	1.42031587293677e-06	10.1140752889441
186	Carhsp1	1.5534768	9.0680424	10.8469368800922	1.40006872521823e-08	1.42031587293677e-06	10.1117262709257
187	Aldh1a2	2.203894	5.7139894	10.7988078575363	1.48750832900941e-08	1.49369998804386e-06	10.0514094589563
188	Cubn	-2.864383	8.7127213	-10.7876498966512	1.50859301322681e-08	1.50302420454669e-06	10.037392483872
189	Col3a1	2.8169392	6.3308002	10.7858677746332	1.51198977203918e-08	1.50302420454669e-06	10.0351525579325
190	Tpm2	2.3563758	8.9354089	10.7686288854154	1.54526803358582e-08	1.52401406283239e-06	10.0134685794147
191	Sap30	-1.9619716	9.8375142	-10.7669690067272	1.54851292401835e-08	1.52401406283239e-06	10.0113791035602
192	S100a4	3.0608118	6.8936899	10.7536179898471	1.57487630797317e-08	1.54228728338243e-06	9.9945624862914
193	Slc22a7	-3.3305532	7.5554612	-10.7441203708046	1.59391930065606e-08	1.54879554074721e-06	9.98258846985651
194	Cyp2d12	-2.2682434	7.2065759	-10.7425057901246	1.5971807214257e-08	1.54879554074721e-06	9.98055199138025
195	Kcnk5	-1.8106706	7.8784053	-10.7299150604871	1.62285709954741e-08	1.56601751918277e-06	9.96466212311024
196	Ccr2	3.3378348	6.01126	10.7150245202911	1.65378796805817e-08	1.58811813515178e-06	9.94584893950307
197	Osbpl8	-1.514315	7.6479975	-10.6979686034843	1.68998432873e-08	1.61264987323963e-06	9.92427209301607
198	Mgat3	-1.6786818	6.6526677	-10.6953393282474	1.69563832592176e-08	1.61264987323963e-06	9.92094323900894
199	Tnc	2.2932028	6.4667988	10.6791977021088	1.73079050017765e-08	1.63285495339393e-06	9.90049123412075
200	Axl	2.263183	7.3689645	10.6780170674574	1.73339167026956e-08	1.63285495339393e-06	9.89899427971651
201	Slc13a3	-1.799119	7.4473821	-10.668786645739	1.75387113870053e-08	1.64431653392293e-06	9.88728587729987
202	Arg2	2.5820924	6.5155544	10.6505614666431	1.79506216022967e-08	1.67358716878286e-06	9.86414228525744
203	Tmem174	-2.3956554	10.2219663	-10.6475299958628	1.80201226848018e-08	1.67358716878286e-06	9.8602893986026
204	Lrrk2	-1.5630236	8.8746292	-10.6323920813294	1.83714654558689e-08	1.68483484484421e-06	9.84103550156822
205	Emp3	2.135878	8.2369542	10.6231937752933	1.85884844681113e-08	1.68483484484421e-06	9.82932464177874
206	Ahcy|Ahcyl	-1.6455762	8.4889589	-10.6088838397609	1.89315089166553e-08	1.68483484484421e-06	9.8110885176929
207	Hgd	-2.5334716	9.0152282	-10.6088333765782	1.89327303468472e-08	1.68483484484421e-06	9.81102417157064
208	Serpinb6b	2.0708276	6.1113942	10.58912801442	1.94161145141488e-08	1.70706478808397e-06	9.78587751548651
209	Hspb1	1.8110114	7.2035959	10.5783372190002	1.96863323145274e-08	1.71557280108362e-06	9.77208998010291
210	Serpinb6a	2.4007874	6.7373141	10.5586017117224	2.01908762747419e-08	1.75182418625853e-06	9.74684240478138
211	Lbh	2.0254812	9.0213972	10.5535553941088	2.03220692141865e-08	1.7552042944912e-06	9.74038016665789
212	Napsa	-2.0173156	9.9786502	-10.5502958503225	2.04072888349498e-08	1.7552042944912e-06	9.73620463570592
213	Sgk2	-1.556026	7.285363	-10.5338570695138	2.08428696721058e-08	1.77219902783334e-06	9.71512941766452
214	Slco1a1	-4.7209888	7.5558512	-10.5327095143228	2.08736413651385e-08	1.77219902783334e-06	9.71365715137167
215	Loxl2	2.4182088	6.6041984	10.5035233470209	2.16726312140461e-08	1.81376193671636e-06	9.676166284376
216	Il1r1	1.6110906	8.1194485	10.5014739883203	2.17299352442512e-08	1.81376193671636e-06	9.67353045130338
217	Tpbg	2.0666032	6.8011396	10.4841002267992	2.22222219210159e-08	1.83933051900224e-06	9.65116709572312
218	Hlf	-1.670739	8.8431063	-10.4723714105134	2.25612146600172e-08	1.84959342168898e-06	9.63605197622669
219	Muc1	2.1392792	7.0676524	10.4701267626593	2.26267115584235e-08	1.84959342168898e-06	9.63315761578372
220	Cyp2j13	-2.7454626	8.8337967	-10.4379996013841	2.35865017747944e-08	1.9122466315942e-06	9.59167322485273
221	C8a	-2.2901232	6.4742186	-10.4320451422576	2.37690681704955e-08	1.91918247570915e-06	9.58397255942836
222	Ephx2	-2.352833	9.3156975	-10.4246108759117	2.39991050252678e-08	1.92194053533334e-06	9.57435287098935
223	Sprr2g	2.4790796	3.8271736	10.421543756216	2.40946948115797e-08	1.92194053533334e-06	9.57038242321407
224	Lrrc19	-2.319676	9.39946	-10.4146843466726	2.43099343605951e-08	1.93132177317788e-06	9.56149918657756
225	Slc5a10	-1.7570952	6.8552242	-10.3759334053271	2.5564671939219e-08	2.01781536628864e-06	9.51122156568281
226	Reps2	-1.564853	8.9715253	-10.3747920066011	2.56026517510084e-08	2.01781536628864e-06	9.50973824014832
227	Ces2e	2.2136292	6.9945678	10.3691791954224	2.57902864750201e-08	2.02453748828908e-06	9.50244199792899
228	Csnk1e	1.5278494	7.4437365	10.3409784897153	2.67552741487659e-08	2.09198748304698e-06	9.46573250351309
229	Ldc1	-2.1056122	6.7603413	-10.3281837881782	2.72056060703041e-08	2.11882401292423e-06	9.44904944534117
230	Pipox	-2.1599096	9.5991912	-10.3042835025611	2.80684118814008e-08	2.17589001536093e-06	9.41783900582479
231	Hpn	-1.5281236	8.5923038	-10.3013551788342	2.81760967931341e-08	2.17589001536093e-06	9.41401082792792
232	Tnfrsf12a	1.7399758	8.1852053	10.2988569335768	2.82683112904539e-08	2.17589001536093e-06	9.41074416397147
233	Pzp	-2.9747444	6.7425784	-10.2670035176338	2.94724399205684e-08	2.25978219577009e-06	9.3690345922696
234	Ctsc	1.8195614	7.5030983	10.2410151794955	3.04949848016887e-08	2.32915748782628e-06	9.33492424149568
235	Hibadh	-1.744185	8.7157391	-10.2101244536388	3.17593943527698e-08	2.40714306163407e-06	9.29428482418278
236	Il6	1.6279438	3.6208633	10.2041285016163	3.20111748173852e-08	2.41696587876914e-06	9.28638470200549
237	Emb	1.6084516	7.7660014	10.1922251896731	3.25172857423467e-08	2.42380849603365e-06	9.27068967237322
238	Btg2	2.0154078	7.1132707	10.1906724101747	3.25839283551657e-08	2.42380849603365e-06	9.26864113595773
239	Cryzl2	-1.7133468	7.7029158	-10.1904867840424	3.2591904759122e-08	2.42380849603365e-06	9.2683962273935
240	Isoc2a	-1.5453222	7.8151767	-10.1800608217128	3.30432397746945e-08	2.44609292303533e-06	9.25463459330513
241	Gng11	1.7642944	6.9210498	10.17266256051	3.33675096165343e-08	2.44609292303533e-06	9.24486219875597
242	Ces1e	-2.043864	7.0879756	-10.1209618736861	3.57295485920279e-08	2.59853650826286e-06	9.17640466711665
243	Fga	2.5617614	8.4715281	10.1067825737748	3.6407769988228e-08	2.6285346930917e-06	9.15757883245389
244	Aldh8a1	-2.3636408	6.2880598	-10.0927459002247	3.70925783322705e-08	2.64022787097725e-06	9.13892074387583
245	Map3k1	1.5088164	7.0706282	10.0925222999333	3.71035966096287e-08	2.64022787097725e-06	9.13862335150859
246	Fcer1g	1.9284144	6.0955048	10.0872742412739	3.73631988216844e-08	2.64565659438535e-06	9.13164176998627
247	Slc22a22	-3.3625312	6.335965	-10.0855809489766	3.74473686395661e-08	2.64565659438535e-06	9.12938851166942
248	Osmr	2.0159426	6.5639489	10.0816911834281	3.76414797549527e-08	2.64653512162125e-06	9.1242112256671
249	Ghr	-1.7871438	10.0721721	-10.0750945440363	3.7973105807963e-08	2.64653512162125e-06	9.11542729859786
250	Cideb	-2.09174	7.165575	-10.0746622885269	3.79949436123969e-08	2.64653512162125e-06	9.11485155114304
251	Fmo1	-1.7248446	10.6147957	-10.0671708935554	3.83755280321171e-08	2.65641962334274e-06	9.10487005362857
252	Slc3a1	-2.4182216	9.0053226	-10.0665858359249	3.84054196884047e-08	2.65641962334274e-06	9.1040902667926
253	Grtp1	-2.0639794	5.1284505	-10.0558695419187	3.89573076509545e-08	2.66511859239619e-06	9.08980054528012
254	Fut9	-1.9520854	9.2178493	-10.0542983615374	3.90389248134463e-08	2.66511859239619e-06	9.08770438399184
255	Cmbl	-2.1477806	7.4364587	-10.0501685605205	3.92543156074103e-08	2.66511859239619e-06	9.08219339378301
256	Pcca	-1.6244632	7.888535	-10.0459761396546	3.94742567774788e-08	2.66511859239619e-06	9.07659692487524
257	Ctsk	1.7019724	5.7934134	10.0404775808467	3.97646951312031e-08	2.67559591525666e-06	9.06925396283059
258	Adh1	-1.6210666	10.2212887	-10.0226396694383	4.0722549073289e-08	2.7307575110773e-06	9.04540971753712
259	Idi1-ps1|Idi1	-1.6879358	7.0073123	-9.97007907197977	4.3689310324212e-08	2.89197343988004e-06	8.97494701736687
260	Sytl2	1.8855128	7.470666	9.96970102384113	4.37114578164054e-08	2.89197343988004e-06	8.97443909994421
261	Slc22a8	-2.924642	9.696419	-9.9593895196823	4.43201401245943e-08	2.92247003981575e-06	8.96057922127889
262	Nat8f7|Nat8f6|Nat8f3	-2.6498376	7.970964	-9.94303503466044	4.53039641247578e-08	2.97741866550153e-06	8.9385726778617
263	Proc	-1.8250342	8.3625443	-9.94045156921063	4.54614732548191e-08	2.9778770328703e-06	8.93509365885593
264	Plk2	3.2747366	6.6954771	9.92841962793386	4.62026949343854e-08	3.00576943369735e-06	8.91888109435006
265	Gcnt1	-2.52947939999999	9.6171383	-9.92616308264071	4.63431239145532e-08	3.00576943369735e-06	8.91583869597729
266	Rdh16f2	-2.7722254	7.5856853	-9.89840425080613	4.81079652389456e-08	3.08984340375591e-06	8.87836631320693
267	Anxa3	2.6743632	6.8675632	9.89467931895677	4.83501351436925e-08	3.09534748677193e-06	8.8733313902394
268	Prrg4	2.4718282	8.0560489	9.87498523210655	4.96520855795409e-08	3.15825581007871e-06	8.84668548782017
269	Gys2	-1.7470928	8.7639494	-9.85726935977926	5.08549046638568e-08	3.21869136265974e-06	8.82267901794835
270	Dnase1	-3.7972822	8.1894011	-9.84662175321111	5.15925946828549e-08	3.25033346501986e-06	8.80823371039448
271	Eda2r	2.5160464	5.4792118	9.83900584241805	5.2127168496705e-08	3.26322673165132e-06	8.79789361569479
272	Snx29	-1.7164658	7.0071327	-9.83165149025607	5.26489363598382e-08	3.26561684149569e-06	8.78790245612123
273	Cda	-1.7904568	8.034278	-9.82798906169043	5.29108282612192e-08	3.27088126457324e-06	8.78292464429471
274	Cltrn	-2.0243364	9.1031082	-9.80624786440401	5.44940780499992e-08	3.35826122113733e-06	8.75334389668688
275	Nmrk1	-1.8674576	6.54149	-9.788042907846	5.58582841101189e-08	3.41045856872337e-06	8.72853353527476
276	Cckar	-2.7481772	8.8628674	-9.7839556745668	5.61694929800795e-08	3.41890741579056e-06	8.72295816756038
277	Pierce1	3.2471756	5.1844698	9.76937753182107	5.72944904064676e-08	3.47668591785504e-06	8.70305684686203
278	Etnppl	-1.9062098	5.5315897	-9.76476641106859	5.76552641685425e-08	3.47724523104301e-06	8.69675698200053
279	Cmah	-1.96119	6.5689986	-9.75759286697317	5.82212975905133e-08	3.49597469094627e-06	8.68695146568787
280	Tyrobp	1.8703112	7.2827306	9.7563588017652	5.83192623603412e-08	3.49597469094627e-06	8.68526403468092
281	Guca2b	-1.570388	11.142592	-9.75367359182408	5.85330263027955e-08	3.49818829704502e-06	8.6815917472536
282	Ggct	-1.740174	10.268289	-9.74739605268921	5.9036002045679e-08	3.50774287792053e-06	8.67300340999254
283	Smcp	-1.9925262	5.5953941	-9.74725274947222	5.90475370714558e-08	3.50774287792053e-06	8.67280730388739
284	Mt1	1.6475644	10.5653578	9.73719544317389	5.98630616564552e-08	3.54554217271855e-06	8.65903836714985
285	Myl9	1.5789668	7.6594038	9.70081418785365	6.29138610412982e-08	3.69534193569579e-06	8.60913470599785
286	Gm11992	-1.6333864	6.4724222	-9.7003156132484	6.29567921928581e-08	3.69534193569579e-06	8.60844977197841
287	Fmo5	-1.5116442	8.1072263	-9.69575867563246	6.3350616033416e-08	3.69534193569579e-06	8.60218820948276
288	Lap3	-1.5963232	9.2734154	-9.69438147561004	6.34701487760995e-08	3.69534193569579e-06	8.60029537109699
289	Egr2	2.264983	6.6203531	9.69352451112047	6.35446483287778e-08	3.69534193569579e-06	8.5991174408305
290	Vil1	-1.6420512	8.6891988	-9.69174195886029	6.36999090118423e-08	3.69534193569579e-06	8.59666698674214
291	Ugt2b5	-2.0384872	5.5768164	-9.68016548387094	6.47180175918399e-08	3.73487208818965e-06	8.58074411842631
292	Agxt2	-1.701878	7.6752186	-9.67904527629196	6.48174432198038e-08	3.73487208818965e-06	8.57920251666594
293	Dao	-2.1200788	10.2319486	-9.66856609056729	6.57553854724087e-08	3.77035662439185e-06	8.56477437996309
294	Aass	-2.271193	8.9196675	-9.65929884792618	6.6596791994179e-08	3.79996523271351e-06	8.55200443284154
295	Folr1	-2.1204528	9.5482916	-9.65497745762741	6.69930250338116e-08	3.79996523271351e-06	8.54604634400426
296	Lamc1	1.701714	7.5528336	9.65368729647773	6.71118031171218e-08	3.79996523271351e-06	8.54426712833754
297	Nat8f1	-2.1555988	8.5042714	-9.65238176246122	6.72322228010175e-08	3.79996523271351e-06	8.54246651849931
298	Cp	2.1795806	8.1282343	9.6224738110173	7.00542528826642e-08	3.92858851786439e-06	8.50116357408706
299	Aadac	-2.5529686	6.9886231	-9.6218729663304	7.0112211819858e-08	3.92858851786439e-06	8.50033275459105
300	Kmo	-2.3077878	7.3131851	-9.61990592265761	7.0302311966636e-08	3.92858851786439e-06	8.49761252990113
301	Efemp1	1.650962	9.644253	9.61333874148905	7.09409311654942e-08	3.94200421437024e-06	8.488527554958
302	Kif23	2.3446008	6.3357188	9.60805897942481	7.1458795968218e-08	3.95035701569281e-06	8.48121998768492
303	Ccl17	1.7064158	6.5733797	9.59775374201284	7.24811124790491e-08	3.97733005611247e-06	8.46694756497286
304	Slc22a30	-4.6438826	8.7652547	-9.59674558658898	7.25819507762917e-08	3.97733005611247e-06	8.46555064560448
305	Slc17a1	-2.0685192	8.8834996	-9.5944092291759	7.28162088571451e-08	3.97914431937029e-06	8.46231289427233
306	Serpina10	2.5462072	5.981549	9.59067769456424	7.31920128107071e-08	3.98866225184961e-06	8.45714038590963
307	A1cf	-2.797204	8.5805904	-9.56791608485686	7.55291140055692e-08	4.09347105002238e-06	8.42555435787894
308	Cmtm3	1.5205536	7.0628074	9.56214726292873	7.61338643083757e-08	4.09625112635567e-06	8.417539528962
309	Lrrc32	1.9499302	4.9843855	9.55216212872933	7.7192723192791e-08	4.12295954004371e-06	8.40365773613326
310	Gpr137b|Gpr137b-ps	-1.8258212	6.941675	-9.52967105873889	7.9635096133518e-08	4.23478890245498e-06	8.37234734484915
311	Rock2	1.602807	7.3967693	9.49332900544843	8.37554818123726e-08	4.43008273051432e-06	8.32163061857654
312	Cyp4a12a	-2.4496154	6.7006141	-9.48851973598813	8.4317375473261e-08	4.44791019096547e-06	8.3149075937976
313	Slc22a28	-4.4651232	8.6444684	-9.48122472998469	8.51772970777878e-08	4.46622676936044e-06	8.30470454018714
314	Slco4c1	-2.0648746	6.8455429	-9.47625758551226	8.57681071195275e-08	4.46622676936044e-06	8.29775376739989
315	Dapp1	1.5330458	4.9747539	9.47483833331684	8.59377112188623e-08	4.46622676936044e-06	8.29576720873653
316	Slc22a1	-1.6041014	8.6778159	-9.47386928811197	8.60537177702808e-08	4.46622676936044e-06	8.29441067980778
317	Dnajc22	-1.9534434	5.9169841	-9.45051360421248	8.89002477725791e-08	4.56899873756297e-06	8.26168280731812
318	Ldhd	-1.6307352	8.333372	-9.42391189767651	9.22638422622309e-08	4.7161843091252e-06	8.22432865925375
319	Lrpap1	-1.516923	9.6024985	-9.40527631503219	9.469999174103e-08	4.82420555389149e-06	8.19811115712029
320	Cyp4b1	-3.1811484	10.5296678	-9.40027611031283	9.53651295108923e-08	4.83721279996018e-06	8.19106967393148
321	Zfp948	1.6512514	6.8065419	9.39217018603852	9.6453889081975e-08	4.87992540618831e-06	8.17964835349247
322	1700001F09Rik	1.7802208	3.5415464	9.38868940965709	9.69254324274736e-08	4.89127271500072e-06	8.17474153723345
323	9030619P08Rik	-2.8573186	7.2715035	-9.37311978764244	9.90646261137698e-08	4.97384881670709e-06	8.15277574142004
324	Alms1-ps2	-2.0733874	7.5414025	-9.37113462135721	9.93409380271596e-08	4.97509477481841e-06	8.14997299475024
325	Slc16a4	-2.1788284	8.2588322	-9.34210595740548	1.03475590926087e-07	5.11738534924962e-06	8.1089359326616
326	Mgam	-1.8903208	7.8790942	-9.32140490418355	1.06534770189572e-07	5.25553821418983e-06	8.07961057875979
327	Miox	-3.6104328	9.2615976	-9.31503651096795	1.07494961178215e-07	5.28971473141158e-06	8.07057883522417
328	Akr1b8	2.9744138	7.2795801	9.29815389973005	1.10084870780642e-07	5.37261625297973e-06	8.04661241449619
329	Ifrd1	1.8486958	4.7855395	9.29686866897557	1.10284711743356e-07	5.37261625297973e-06	8.04478652595065
330	Mep1a	-2.1270188	10.6852206	-9.28937802376932	1.11457074458078e-07	5.40118401534304e-06	8.03414088933075
331	Fbxo40	-1.824329	5.4888261	-9.28801740854693	1.11671431719508e-07	5.40118401534304e-06	8.03220648010522
332	Bdh2	-2.2793664	9.5144268	-9.26256408642749	1.15762641724918e-07	5.57181649294968e-06	7.99597848738971
333	Acsm2	-2.6238678	11.3474461	-9.25410992078909	1.17156244109449e-07	5.62348622972532e-06	7.98392851555896
334	Cd36	-1.9029728	9.8442956	-9.23469833512579	1.20423479493631e-07	5.7402825815494e-06	7.95622835127399
335	Adgrg2	1.7352838	4.8946373	9.21967987113614	1.23017175671428e-07	5.83579321134817e-06	7.93476625274947
336	Dhtkd1	-1.9020282	5.7974973	-9.20567788627843	1.2548842816404e-07	5.91050496652629e-06	7.91473244527299
337	Timp2	2.0374624	8.1406408	9.1979766981327	1.26869900965402e-07	5.94741992780356e-06	7.90370370335041
338	Hgf	2.2681962	6.3164449	9.18186450900861	1.29812316700322e-07	6.05647936076835e-06	7.88060670155641
339	Pepd	-1.7140632	8.8359298	-9.17303215104692	1.31455744365033e-07	6.09026678992795e-06	7.86793219330841
340	Acsm5	-2.0550218	7.0773789	-9.1698904546075	1.32045594430365e-07	6.10309801173245e-06	7.86342157215553
341	Slc47a1	-1.7931746	8.2171101	-9.16613634630835	1.32754086301143e-07	6.10730543071909e-06	7.85803013803024
342	Xylb	-2.1361238	8.5953475	-9.14439008548209	1.36937777989071e-07	6.26770705465395e-06	7.82676604423053
343	Elk3	1.9290292	7.3309472	9.14309520146608	1.37191242274045e-07	6.26770705465395e-06	7.82490262279746
344	Itga3	1.6379334	7.4330167	9.13463544118771	1.38859400706918e-07	6.30996680604996e-06	7.81272350852352
345	Mettl7b	-1.7835012	7.6364252	-9.12975182038	1.39832114477377e-07	6.32380997133043e-06	7.80568886180338
346	Trp53inp1	2.2384818	5.9442695	9.11882835298086	1.42033938942097e-07	6.38571677307402e-06	7.78994365220043
347	Slc22a26	-2.7165542	7.3158099	-9.1143055270329	1.42956271565246e-07	6.41260989592674e-06	7.78342018000482
348	Cfh	1.6654584	9.7317128	9.10833860174292	1.44182769432482e-07	6.4384278666216e-06	7.77481003614735
349	Aldh9a1	-1.938946	8.7900514	-9.09780001510345	1.46376150122095e-07	6.52165090476416e-06	7.75959256314522
350	Pecr	-2.2739906	9.8590407	-9.09006723184242	1.48007925616023e-07	6.564782028108e-06	7.74841805225333
351	Anxa13	-1.7497624	5.0857468	-9.08738684675609	1.48578008585214e-07	6.57532475577788e-06	7.7445429836143
352	Haao	-1.7271702	7.5925623	-9.08035278386271	1.50085099242568e-07	6.59975626697723e-06	7.7343696032207
353	Lgals1	2.0533576	9.1626068	9.08013998407817	1.50130943288836e-07	6.59975626697723e-06	7.73406173693748
354	Hsd3b3	-3.3056936	8.7699412	-9.07350821780716	1.51567067798758e-07	6.63340649379431e-06	7.72446453216986
355	Glod5	-1.508809	6.4927813	-9.04565957996479	1.57757747511721e-07	6.81751482375847e-06	7.68410488331223
356	Rab8b	2.0327568	7.575638	9.02081319247214	1.63506177792885e-07	7.01622388090858e-06	7.64801659303653
357	Lactb2	-2.373478	9.196239	-9.00454046392167	1.67390365886849e-07	7.1518708811526e-06	7.62434036899876
358	Cd68	2.6726844	7.144929	8.98502602528516	1.72176975753851e-07	7.2947400426973e-06	7.59590491149159
359	Adamts1	1.804635	7.9007031	8.97208052613051	1.7543176334972e-07	7.39955467501952e-06	7.57701567080091
360	Slc6a15	-1.7769606	6.4050531	-8.94795050872022	1.81672913877833e-07	7.5819695829774e-06	7.54175186174035
361	Gdf15	1.9392216	5.5551758	8.93097317903581	1.8620402126579e-07	7.72362723108832e-06	7.51689819846656
362	Mgp	2.0795036	10.0367322	8.93084563420597	1.86238509211866e-07	7.72362723108832e-06	7.51671134732436
363	Tcn2	-1.511105	11.0765055	-8.9206379348767	1.89020605618849e-07	7.82260590031813e-06	7.50175073867612
364	Plaur	1.7187494	5.9489669	8.88151725700716	2.00095220276456e-07	8.19520423914878e-06	7.4442957566451
365	Clec4a1	1.6678004	6.1214194	8.8744169822916	2.02177501725109e-07	8.24634090541464e-06	7.4338476038672
366	Gm4064|Gm21704|Gm10352|Gm10256|Gm21677|Gm21708|Rbmy|Gm21693|Gm3376	2.697658	4.5770378	8.86457137492499	2.05102763398375e-07	8.34844211017831e-06	7.41934933700111
367	Slc10a2	-2.4586856	6.5740366	-8.85780865335648	2.07137874557026e-07	8.39672425099813e-06	7.40938385864446
368	AY074887	-1.7649904	6.303686	-8.85492849486842	2.08011053777047e-07	8.40739770625328e-06	7.40513796607568
369	Ada	1.5082088	7.7962242	8.84277192804546	2.11739526237729e-07	8.49620954976624e-06	7.3872055831692
370	Hsd3b2	-3.4158654	8.9606013	-8.8408946607038	2.12321540558493e-07	8.50231723750631e-06	7.38443475682574
371	Psd3	1.9828048	5.9659566	8.83158858001585	2.15231725003171e-07	8.60144239194492e-06	7.37069262419597
372	Pter	-2.3839002	7.6135319	-8.82776470958535	2.16439676443053e-07	8.62395054384443e-06	7.3650428622242
373	Bgn	2.020703	8.7167163	8.8077393085091	2.22883375841495e-07	8.81815788179293e-06	7.33542568692251
374	Susd2	-2.0150196	7.426786	-8.79086146127651	2.28471215583906e-07	9.02119278778609e-06	7.31042492662283
375	Map2k6	-1.8400596	6.5023692	-8.78641432304111	2.29967989620172e-07	9.06220472244272e-06	7.30383157633083
376	Aspa	-2.7246986	9.2453047	-8.78403186247545	2.30774101353129e-07	9.07589119874274e-06	7.30029831342037
377	Jun	1.5882944	6.8755926	8.77961778768538	2.32275492572304e-07	9.09713825410924e-06	7.29375023249816
378	Cyp2j5	-2.289388	10.63912	-8.77548349935666	2.33691053050036e-07	9.11809943083988e-06	7.28761499721514
379	Tubb6	1.6291132	6.617819	8.77355505264329	2.34354449738549e-07	9.12598371009444e-06	7.28475247527955
380	Slc19a3	-1.5045574	6.5341183	-8.76404181078767	2.376562188953e-07	9.20195765669525e-06	7.27062454012945
381	Cyp2a4	-2.8158804	8.1605878	-8.76085406212606	2.38773526317934e-07	9.20567783890512e-06	7.2658879458328
382	Slc16a9	-2.6754904	9.0447048	-8.75164885859227	2.42031127035429e-07	9.27879797483499e-06	7.25220303794485
383	Aldh6a1	-1.7093138	8.2245619	-8.74771053161592	2.43439119606376e-07	9.31472468869117e-06	7.24634489018712
384	Ankrd1	1.7989782	5.7199677	8.73834480290661	2.46822237242944e-07	9.42594111416971e-06	7.23240584079289
385	Gm21693|Rbmy|Gm4064|Gm21704|Gm10256|Gm21677|Gm21708|Gm10352|Gm3376	2.9913484	4.4198958	8.72358436800201	2.52254956538746e-07	9.57794155518131e-06	7.2104155236825
386	Nat8f5	-2.4250528	5.554468	-8.69907368798562	2.61556422791137e-07	9.87425411384403e-06	7.17383876335779
387	Spi1	2.0404626	6.9110031	8.68771179646188	2.65990008997263e-07	9.98446747245512e-06	7.15685805020912
388	Slc26a1	-2.2413402	6.3118907	-8.65665373656802	2.78518046179988e-07	1.03955546972312e-05	7.11035783822614
389	Gm47189|Gm10377|Gm10376|Gm10375|1700001F09Rik	2.2629512	3.821395	8.64868553842986	2.81831370924032e-07	1.04994127676444e-05	7.09840822396245
390	Cfp	2.0148086	7.0189437	8.64143429212499	2.84882660842001e-07	1.05732622828827e-05	7.08752682831966
391	Slc10a5	-2.4617834	6.9369445	-8.63981845274768	2.85567326746858e-07	1.05788255762291e-05	7.08510115559695
392	Vmn1r19	-2.6285606	5.2647829	-8.61780701170461	2.95068609340506e-07	1.08685421147047e-05	7.05202504352693
393	Pdgfrb	1.7032288	7.3940902	8.6172757761675	2.95301991292996e-07	1.08685421147047e-05	7.05122600977093
394	Arsg	-1.6026034	7.1285403	-8.59757316431534	3.04096491478502e-07	1.11030811785578e-05	7.02156596735043
395	B3gat2	-1.5355194	6.8405503	-8.5973241692119	3.04209382204951e-07	1.11030811785578e-05	7.02119081861783
396	Nnmt	1.6255626	8.1145775	8.59523029542136	3.05160461665944e-07	1.11084685853821e-05	7.01803577031457
397	Fbp1	-2.1073622	9.0498199	-8.59329647629557	3.0604162263842e-07	1.11084685853821e-05	7.01512139821146
398	Paqr9	-2.083887	6.4579159	-8.56572410342004	3.18900847304919e-07	1.15329004778536e-05	6.97351665225055
399	Cenpe	1.7680166	4.7365287	8.55547990230241	3.23822437199767e-07	1.16682248682801e-05	6.95803425490962
400	Adra2b	-1.5313772	7.7803796	-8.54312897136585	3.2986270566015e-07	1.18208230548263e-05	6.93935012049151
401	Abca1	1.5748138	7.3501279	8.54035997455593	3.31233103133733e-07	1.18275329353637e-05	6.93515859400486
402	Myof	2.147136	7.188454	8.51692007774485	3.43076648696657e-07	1.22283644405717e-05	6.89963762471263
403	Acot12	-2.0503062	8.4700139	-8.49308522584972	3.55577900481057e-07	1.26058100847962e-05	6.86344616261519
404	Csf1	3.190391	7.2586883	8.49146336219956	3.56445804571166e-07	1.2613972998259e-05	6.86098084143572
405	Phlda3	2.082567	5.4932357	8.46386419505457	3.71561775321896e-07	1.3055479643726e-05	6.81897693606184
406	Acmsd	-2.1414562	7.7631141	-8.45212177594768	3.78196330762708e-07	1.31969156528216e-05	6.80107620631636
407	Map3k7cl	-1.5178692	8.8201218	-8.44654817493708	3.8138899148226e-07	1.32767745831236e-05	6.7925733325456
408	Mrc2	1.6004922	7.3941283	8.44363663076295	3.83068046537961e-07	1.32767745831236e-05	6.78813000395777
409	Sord	-1.9118276	10.2279982	-8.43147335836981	3.90167075034866e-07	1.34688521679102e-05	6.76955575680016
410	Hnf4a	-1.8845472	8.3605166	-8.42922093811119	3.9149681511214e-07	1.34688521679102e-05	6.76611405006507
411	F13b	-2.3375442	7.2038313	-8.41518672855023	3.99890241158848e-07	1.37337304697992e-05	6.74465500913536
412	Keg1	-2.953207	10.3941265	-8.41121798768646	4.0229802201275e-07	1.37686150025194e-05	6.73858199414847
413	Siva1	1.6516538	7.4720487	8.38884836111569	4.1615779926594e-07	1.41901333068331e-05	6.70431372668645
414	Klf5	2.453329	5.5146347	8.37033881142606	4.28005754363213e-07	1.44731792013899e-05	6.67590989417505
415	Dnajc12	-1.942411	7.4378705	-8.35730636919465	4.36560440044326e-07	1.47372672780834e-05	6.6558843749577
416	Rgs16	2.6039804	6.5352358	8.33608449167854	4.50878045009691e-07	1.51946669273964e-05	6.62322797384441
417	Akt3	1.686171	7.1413827	8.32525348953894	4.58374974978026e-07	1.53948620628443e-05	6.60653862682508
418	Hnf4g	-1.6796108	6.0789404	-8.31567384690296	4.65115078403982e-07	1.5522107595101e-05	6.59176479003364
419	Slc16a2	-1.724915	8.9872059	-8.30486665411707	4.72844238862536e-07	1.57471460154523e-05	6.57508349608396
420	Sgce	1.5299406	5.6083279	8.29900702770408	4.77091360304697e-07	1.58618845202479e-05	6.56603260042067
421	Tubb5	2.1017678	7.0804031	8.2907111659908	4.8317305856272e-07	1.60371299404157e-05	6.55321100673137
422	Slc51b	-1.781119	7.9938011	-8.24616091141469	5.17257974015477e-07	1.70141362975445e-05	6.48420334439662
423	Prr11	1.982982	5.1961468	8.24022506056929	5.21986922773111e-07	1.70959359375789e-05	6.47498924257659
424	Clca3b|Clca3a2|Clca3a1	1.8658872	4.8619808	8.21368327392573	5.43695286003335e-07	1.77481520589405e-05	6.43373258260811
425	Iyd	-1.5493228	6.689782	-8.2000100900678	5.55247216183095e-07	1.80953878591993e-05	6.41244292351042
426	Vmn1r20|Vmn1r27	-2.8952942	5.6761087	-8.19867193864313	5.56391555522462e-07	1.81028581436601e-05	6.41035805481844
427	Hesx1	2.4614164	5.2483844	8.19698072091189	5.57841374577249e-07	1.81101921434443e-05	6.40772276522257
428	Ddias	1.8769448	5.7167186	8.16869667715528	5.82686249351407e-07	1.86818466526249e-05	6.36359434863991
429	Fam111a	1.5469782	6.9993009	8.16120809874891	5.89457262821724e-07	1.8868355296342e-05	6.35189316035172
430	Cd44	3.6242876	5.4514892	8.15759689823828	5.92751961068316e-07	1.89126117642797e-05	6.3462478861062
431	Cyp2a5|Cyp2a4	-2.709113	9.9010175	-8.14059365937906	6.0852731359848e-07	1.91962589387014e-05	6.31964419724215
432	Kng1	1.6079018	4.8960307	8.13920359644332	6.09836370937893e-07	1.91962589387014e-05	6.31746758659098
433	Mdm2	1.7996758	8.7427323	8.13848923141947	6.10510258251993e-07	1.91962589387014e-05	6.31634890903826
434	Serpine2	2.1719922	6.0943235	8.13760462509119	6.11345826073295e-07	1.91962589387014e-05	6.31496354471
435	Slc18a1	-2.3364046	8.6875199	-8.11239322926867	6.35672296808696e-07	1.98029438983774e-05	6.27543710004438
436	Grk5	1.5860904	7.5008298	8.09668768856962	6.51339394808292e-07	2.02273091178927e-05	6.25077152480701
437	Ephx1	2.241995	7.5855709	8.08755223641286	6.6063880145065e-07	2.04199324535887e-05	6.23640928545242
438	Ccl2	2.2545124	7.4224294	8.07441158587358	6.74260869986044e-07	2.0791063500275e-05	6.2157309360457
439	Ugt2b38	-2.754534	10.125655	-8.0590157894776	6.90597300738694e-07	2.11560014879531e-05	6.19147475990898
440	Kif15	1.508588	4.0059124	8.04632453955404	7.04376770594817e-07	2.14798700284541e-05	6.17145598678704
441	Anpep	-1.8282962	9.2116699	-8.04602720422378	7.04703045620599e-07	2.14798700284541e-05	6.17098672335033
442	Msra	-1.815373	9.0687045	-8.01064621956815	7.44685209850303e-07	2.23541165724715e-05	6.11506357393295
443	Slc25a21	-1.8935358	6.0419753	-8.00926340987232	7.46295465748385e-07	2.23685104597493e-05	6.11287452718736
444	Ifi207	1.555329	6.1058463	8.00816953596418	7.47571854217514e-07	2.23728690168394e-05	6.11114269787871
445	Calcrl	1.572412	7.4574252	8.00349689921733	7.53050021553786e-07	2.25027726984547e-05	6.10374315166673
446	Mcam	1.6338818	6.3256509	8.00222900076499	7.54543764489053e-07	2.2513400828239e-05	6.10173481761767
447	Kcnj15	-1.6294538	7.8715413	-7.99929643699331	7.58010637446911e-07	2.25827807680343e-05	6.09708885616843
448	Rras2	1.5258192	7.5857054	7.9858354615358	7.74140375405256e-07	2.29595875656174e-05	6.07574839284008
449	Ass1|Gm5424	-1.6715998	10.8959121	-7.96930898578485	7.9443817535718e-07	2.34560835595757e-05	6.04951498446572
450	Scn7a	1.7945592	5.814973	7.92924157641406	8.46006242599361e-07	2.46113168986773e-05	5.9857623406132
451	Egr1	2.6239556	8.1536826	7.8832467965663	9.09569623581934e-07	2.63442259058533e-05	5.91231355374652
452	Gas2	-2.0669164	9.1723678	-7.85825242551019	9.46197653939523e-07	2.72839457290152e-05	5.87228114982279
453	Gm21677|Gm10352|Gm21693|Gm4064|Gm10256|Rbmy|Gm21704|Gm21708	2.7294972	4.2665146	7.8573614299542	9.47531630564828e-07	2.72839457290152e-05	5.87085253082467
454	Upb1	-1.5734672	7.6581858	-7.84638111774516	9.64134278158381e-07	2.76013086693619e-05	5.85323797156224
455	Lilrb4b	1.9494752	5.9550026	7.84248926150268	9.7009204161373e-07	2.76917182787919e-05	5.84699078193724
456	Adgrl4	1.5302352	9.4408244	7.82708784400094	9.9405105044737e-07	2.82533302872843e-05	5.82224849224567
457	Slc15a2	-1.9724926	8.6795753	-7.81737221776341	1.00948415125684e-06	2.86508113058291e-05	5.80662395386036
458	Acox1	-2.0139482	8.1468259	-7.79769196938835	1.04152237012714e-06	2.92661868264988e-05	5.77493543239868
459	Clca3a1	1.956032	7.625198	7.78508877687811	1.06259920103096e-06	2.97738490011252e-05	5.7546147023119
460	Cd53	1.9221082	6.0484861	7.77866227656624	1.07351852860804e-06	2.99948354984805e-05	5.7442446870151
461	Gm21677|Gm21693|Gm10352|Gm21704|Rbmy|Gm21708|Gm3376|Gm10256|Gm4064	2.9929574	4.2075613	7.76900039018005	1.09015747680649e-06	3.03312168863375e-05	5.7286434374796
462	Gm10376|1700001F09Rik|Gm47189|Gm10377|Gm10375	2.6459252	3.9346198	7.76154431167847	1.10318284243456e-06	3.06075217237595e-05	5.71659532021079
463	Gucy1a2	1.9043402	5.4533665	7.73997580303967	1.1417904437862e-06	3.13706924430259e-05	5.68170085799167
464	Cyp4a32	-2.0013684	7.3776208	-7.70885170044551	1.20002250963706e-06	3.26531572017061e-05	5.63123580059132
465	Clec4a2	1.648719	4.2261393	7.66661453245919	1.28408070132349e-06	3.43730506543724e-05	5.5625414616861
466	Raph1	1.7197364	6.269281	7.66061810953651	1.29650664856784e-06	3.46120034034671e-05	5.5527692356665
467	Laptm5	1.7697312	7.9690464	7.62844934361333	1.36535775695712e-06	3.63031010055454e-05	5.50026093997449
468	Plpp1	1.6139866	8.3941191	7.6203037617872	1.38339381234344e-06	3.66349349341069e-05	5.48694271485643
469	Cep170	1.6993768	5.6024304	7.60616246830421	1.41530219564409e-06	3.73798505129925e-05	5.46379984391649
470	Ces1d	-2.3985686	10.1665637	-7.60403047361554	1.42017944512779e-06	3.74586530446907e-05	5.46030836839204
471	E2f8	1.7928808	4.5792624	7.59906324391449	1.4316112757694e-06	3.77098991441682e-05	5.45217134215305
472	Slc12a4	1.8391616	6.8307648	7.5838834419038	1.46714937445409e-06	3.83904086315487e-05	5.42728377463802
473	Gm21693|Gm4064|Gm21704|Gm21677|Rbmy|Gm10352|Gm3376|Gm21708|Gm10256	2.678116	4.5020864	7.58196003101891	1.47171801878304e-06	3.84590830218838e-05	5.42412805765449
474	Ttr	-2.1419748	8.8636292	-7.55073736264094	1.54800642416751e-06	4.01872218935455e-05	5.37283058460653
475	Cfap126	-1.51998	6.3616856	-7.54698259005323	1.55745642718257e-06	4.03340351391057e-05	5.36665266503735
476	Vgll3	2.189987	6.8988917	7.54687048465626	1.5577395028954e-06	4.03340351391057e-05	5.36646818258535
477	Glyat	-1.8860208	10.4482856	-7.5328316284805	1.59361915636714e-06	4.11016612141522e-05	5.34335199745107
478	Pcdh18	1.5442576	5.789777	7.46868320327919	1.76895244917704e-06	4.48633555764362e-05	5.2373818447581
479	Foxm1	1.8761396	4.5048804	7.46280468873345	1.78600225386344e-06	4.52040528208051e-05	5.22764252270282
480	Gm47189|Gm10375|Gm10377|1700001F09Rik|Gm10376	2.2805084	4.0940642	7.41728660743779	1.92400091153877e-06	4.81779570026074e-05	5.15206860663675
481	Hadh	-1.5686512	9.4855358	-7.41599916057706	1.92806305347477e-06	4.82186388417673e-05	5.14992689819054
482	Serpine1	1.7359436	6.4796362	7.39729592479318	1.98810080008091e-06	4.9469949719749e-05	5.11878767810508
483	Ehhadh	-2.4455494	8.9746199	-7.36371010889165	2.10088631506627e-06	5.1772240598073e-05	5.06274901699956
484	Or4f62|Or4f47	1.6879276	3.9980068	7.35265954429355	2.13944673078865e-06	5.25093489186861e-05	5.04427681632562
485	Hpd	-1.5818356	6.5281396	-7.32725246066185	2.23094565652989e-06	5.421691274874e-05	5.00174206726379
486	Il24	1.6667492	5.1676862	7.32276225279925	2.24753847755006e-06	5.45531363961906e-05	4.99421558354682
487	Ccng1	1.6289338	9.3836533	7.32185974312698	2.25088914356632e-06	5.45675110760158e-05	4.99270246027746
488	Mxra8	1.8940776	6.9688578	7.31724283940432	2.26811202789187e-06	5.46536420952315e-05	4.98496011932004
489	Reep6	-1.9393028	6.519235	-7.30655707231883	2.30850634384446e-06	5.53537848411286e-05	4.96702923605276
490	Azgp1	-1.952746	6.9523642	-7.30206468240041	2.32571303557997e-06	5.56315057676456e-05	4.95948621017906
491	Hcls1	1.5501914	5.8065893	7.2952839830889	2.35193948265323e-06	5.61231204413103e-05	4.94809565904167
492	1500009L16Rik	1.9117754	5.8533159	7.2761158125449	2.42776910106831e-06	5.77931749185719e-05	4.9158615293918
493	Hsd17b11	-1.5590078	8.6537353	-7.27215783811119	2.44374373487219e-06	5.81035319269732e-05	4.90919925587956
494	Rap2a	1.526379	7.1475703	7.262674091699	2.48247073214556e-06	5.86017136316271e-05	4.89322685988259
495	Plac8	1.6570136	7.0367744	7.25893263870443	2.49792549723603e-06	5.87561976056161e-05	4.88692212051919
496	Calml4	-1.6463072	8.276352	-7.2368832029952	2.59107701860796e-06	6.05870987968116e-05	4.8497270170731
497	Slc37a4	-1.7444006	6.6642219	-7.23208819745445	2.61181213907977e-06	6.0957521342807e-05	4.84162939759878
498	Mmp12	2.7384752	5.4085302	7.19314462074835	2.78679739097545e-06	6.42522447415809e-05	4.77574454355227
499	Gm21677|Rbmy|Gm4064|Gm21704|Gm10256|Gm10352|Gm3376|Gm21708|Gm21693	2.629879	4.2708903	7.18015288385496	2.84787148898877e-06	6.5279946460227e-05	4.7537181337344
500	Cldn1	2.1843372	7.3478116	7.14679864522578	3.01118030834968e-06	6.82327249252845e-05	4.69706112271843
501	Rbmy|Gm21677|Gm21704|Gm21708|Gm3376|Gm10352|Gm10256|Gm4064|Gm21693	2.6056392	4.970834	7.14599369715386	3.01524066538889e-06	6.82465570282872e-05	4.69569188551454
502	Cndp2	-1.8632192	8.654674	-7.13715978177693	3.06017993448348e-06	6.90267724788509e-05	4.68065923356936
503	Mki67	2.4294982	6.1264117	7.13594932354273	3.06639214182208e-06	6.90881199880689e-05	4.67859855202225
504	Slc43a3	1.9636416	8.7889892	7.12303958226448	3.13347426671046e-06	7.0041116320979e-05	4.65660832230791
505	Pqlc3	1.6038992	5.9924862	7.12216355988215	3.13808164209552e-06	7.00649334581643e-05	4.65511527856458
506	Slc2a5	-2.2001694	7.7110697	-7.11048514266813	3.20018595231339e-06	7.0970940032134e-05	4.635201005372
507	Akr1c21	-2.6464452	10.8981834	-7.10331083359092	3.23897529014254e-06	7.15904013291618e-05	4.62295778980276
508	Kcnt2	1.604926	7.1828694	7.09098785752534	3.30675578915721e-06	7.28443686203874e-05	4.60191141798074
509	Mogat1	-1.77256	6.91319	-7.07614942195933	3.3903488640856e-06	7.46027599881438e-05	4.57654075862866
510	Pah	-2.2088606	10.8918357	-7.06839452814703	3.4349143365339e-06	7.54994171170152e-05	4.56326925436578
511	Tlcd4	-1.8581804	5.7428112	-7.05900484968283	3.48969707396378e-06	7.63641454835747e-05	4.54718877894619
512	Apom	-1.9741514	7.2180223	-7.02794357290393	3.6775331403604e-06	7.97172394978578e-05	4.49390636944635
513	Pyroxd2	-1.5141782	5.3747889	-7.01753694483665	3.7428084235272e-06	8.09182909663553e-05	4.4760247004453
514	Ube2c	2.0300532	6.8404474	7.01241206002388	3.77539889636236e-06	8.15337783491705e-05	4.46721306302317
515	Slco1a6	-2.4608188	8.2810042	-6.98625522658025	3.94642828702315e-06	8.4764651871761e-05	4.42218221134943
516	Gm4064|Gm21693|Gm21677|Gm3376|Gm21708|Gm10256|Rbmy|Gm21704|Gm10352	2.4072558	4.5757605	6.97209796302207	4.04236250020427e-06	8.64497459232873e-05	4.39776952894685
517	Plat	1.6424824	6.6112984	6.95829662366302	4.13823720561779e-06	8.82140176740637e-05	4.37394358436001
518	Afm	-1.7553208	6.793488	-6.94199278880265	4.25457136372711e-06	9.00148991628338e-05	4.34576308335805
519	Ska3	1.5879668	4.4165334	6.93635537773293	4.2955887266436e-06	9.07053837776825e-05	4.33601038874608
520	Pvr	1.67894	6.2515714	6.9184931289323	4.42830869005569e-06	9.25327709009639e-05	4.30507937499203
521	Sulf1	1.5852064	5.958477	6.9153353207394	4.4522148215922e-06	9.28068636467196e-05	4.29960653196523
522	Bub1b	2.1039348	4.7430264	6.91374092738763	4.46433642864231e-06	9.29615823488445e-05	4.29684273485222
523	Steap1	2.2675828	6.393215	6.91181514114738	4.47902356940173e-06	9.30714750524213e-05	4.29350401051851
524	Slc51a	-2.024274	8.0248738	-6.87923912259008	4.73527885778447e-06	9.73734785495762e-05	4.23694838431171
525	Gm5820	-1.597513	6.1937997	-6.82387231193219	5.20661828516486e-06	0.000104992174227453	4.14048401026394
526	Sult1c2	-2.0414764	8.4737398	-6.77398289927482	5.67341088854939e-06	0.00011123034112714	4.0531944958893
527	Bub1	2.4582438	4.6720961	6.74110356795523	6.00481450672389e-06	0.000116686876789796	3.99547594387385
528	Cyp2d26	-2.112788	7.4193232	-6.71831554867789	6.24633620482012e-06	0.000120905110375491	3.95538336197748
529	Ly6g2	-1.6046808	8.0243816	-6.70416079615891	6.40145240466512e-06	0.000122945176183578	3.93044322058055
530	Sprr1a	3.60978	6.6517418	6.67794441467477	6.6994778049512e-06	0.000127187207233728	3.8841767113685
531	Car4	-2.0370752	8.83972	-6.67369837406083	6.74909507176636e-06	0.000128006326663166	3.87667425405942
532	Slpi	1.5143558	6.5274523	6.66336021646554	6.87151492590672e-06	0.000129706401015541	3.85839687885243
533	B4galnt1	1.6293312	5.675048	6.65556514943117	6.9653542384066e-06	0.000131190028376449	3.84460565683176
534	Gvin2|Gvin1	1.6302184	7.1309676	6.64862992144873	7.04996859079189e-06	0.00013219192290336	3.83232852054039
535	Slc34a1	-1.8868776	11.5630492	-6.64578442069072	7.08499576124437e-06	0.000132681209637791	3.8272893015903
536	Gm10352|Rbmy|Gm21708|Gm21677|Gm10256|Gm21693|Gm21704|Gm3376|Gm4064	2.0997522	4.4092115	6.62719203922723	7.31838455415916e-06	0.000135936416197537	3.79433531817973
537	Smim3	1.879226	6.0601498	6.58708641344501	7.84960583733889e-06	0.000144447351324872	3.72308530504608
538	Gatm	-2.2021302	9.2949989	-6.56245719640442	8.19566666126839e-06	0.000150117294345566	3.67921836233837
539	Krt18	1.9533146	7.3572667	6.52316467780103	8.7811332457748e-06	0.000159073606106151	3.6090588845942
540	Kl	-1.58495919999999	9.1489622	-6.52182927896097	8.80178228647413e-06	0.000159301790659681	3.6066706425673
541	Phlda1	2.0253204	7.5647158	6.48902355570238	9.32530297549335e-06	0.00016785545355888	3.54792220607064
542	Fabp7	-2.031343	6.7456661	-6.48064378319264	9.46417459372018e-06	0.000170002744734387	3.53289159904086
543	Ncapg2	1.5902782	4.9763759	6.47297879478857	9.59309195906775e-06	0.000171738049895274	3.51913449163661
544	Cd52	1.7651814	6.5004293	6.4595684233815	9.8230699022298e-06	0.000174360753350194	3.49504584095548
545	Ano3	1.538189	3.8544575	6.44498991216847	1.007962234351e-05	0.000178031329642246	3.46883040709243
546	S100a6	3.4499052	9.3880674	6.43580851101107	1.02447779999731e-05	0.000180203384310871	3.45230496343307
547	A630076J17Rik	-1.6835638	5.0606713	-6.39534264380987	1.10070540876762e-05	0.000190500038462301	3.37933105483759
548	Slc7a12	-3.1121958	7.1638303	-6.34915658535031	1.19499250371077e-05	0.000204178869706051	3.29576293065892
549	Cndp1	-1.6147608	5.786118	-6.31650407432927	1.26670953339488e-05	0.000213805870218579	3.23650315318278
550	Hrg	-1.6633582	5.1578777	-6.30828056387629	1.28546974328451e-05	0.00021623437467393	3.22155528410608
551	Clec4a3	1.7254636	4.920733	6.245206952741	1.43935285639089e-05	0.000234928037996077	3.10659477882384
552	Top2a	1.5150614	5.2088791	6.11918679991248	1.80713653450582e-05	0.00028327079972737	2.87526064685647
553	Cyp4a31	-1.8942622	9.8374469	-6.02334889067814	2.15169209531052e-05	0.000326936025931978	2.69787449004915
554	Tnfrsf23	2.1283638	5.4569351	6.01607650640566	2.1804869087981e-05	0.000330025952791461	2.68436299309086
555	Rdh16	-1.551047	7.6793685	-6.01153545228526	2.19867027266396e-05	0.000332015994914797	2.67592244470524
556	Fmo2	-1.5111988	10.2564226	-5.97811310432139	2.33745188191971e-05	0.00034818880367572	2.61371369337819
557	Havcr1	4.6451952	9.2805884	5.96227057419844	2.40639134856737e-05	0.000356578529268612	2.58417334080886
558	Rrm1	1.6932022	5.4742975	5.94590072267069	2.47985137374107e-05	0.000365274905996618	2.55361416050812
559	Cxcl13	1.5059108	5.1420758	5.9350399390274	2.52987368763029e-05	0.000371536460940626	2.5333193702211
560	Ms4a7	1.6085768	6.7371346	5.9060629153689	2.66853830479591e-05	0.000387016310450679	2.47909444757551
561	Wfdc17	1.6799434	7.1313663	5.79832747126581	3.25739687263133e-05	0.000451878155220147	2.27650462213807
562	Slc7a7	-1.5697078	9.0299425	-5.78250173891216	3.35466293366822e-05	0.000462078639791957	2.24661561215457
563	Nepn	-1.5611898	5.8007855	-5.77084259092316	3.42824833096758e-05	0.000470955614466671	2.22457463707848
564	C3	2.1794378	7.5947579	5.74931130994577	3.56858176237568e-05	0.000485847793691092	2.18382396740958
565	Ptgs2	1.5067658	5.3898431	5.72856574260533	3.70944464106269e-05	0.000501231105802611	2.14450287572227
566	Ccl12	1.8251636	5.3500638	5.72287770714992	3.74906661594326e-05	0.000505548982935171	2.1337119598365
567	Clec12a	2.03152	5.3360304	5.6865484136186	4.01271993285986e-05	0.00053228297285596	2.06469130153691
568	Cyp2e1	-2.8103468	9.148293	-5.6619334279236	4.20224102035534e-05	0.00055125153756412	2.01782887085799
569	Ndc80	1.677141	5.0502053	5.53675871119325	5.32039640580495e-05	0.000664864698039378	1.778316494617
570	Clec2h	-1.9082984	7.9708464	-5.46470215985359	6.10006780510197e-05	0.00074442653498166	1.63954405294634
571	Gc	2.5774284	8.4260238	5.42076169310072	6.63279046080926e-05	0.000797143747847684	1.55460383267339
572	Pxdc1	1.540151	5.4412529	5.39573134719331	6.95757876555453e-05	0.000825643810079182	1.50611251490071
573	Ly86	1.5359	6.2854748	5.37662142535349	7.21660437741923e-05	0.000849805800302049	1.46903956202527
574	Slc7a11	1.5237628	6.2785574	5.3622564958095	7.41787370235084e-05	0.000870880084255191	1.44114274642023
575	Cyp4a10	-2.0831756	10.2013382	-5.29856212660126	8.38280147282301e-05	0.00096391854419312	1.3171499421907
576	Ccna2	1.5451718	5.8796265	5.2377843631319	9.4248863569655e-05	0.00105993804385157	1.19838815306625
577	Ugt2b37	-2.6660448	6.3333032	-5.11824296880643	0.000118836550915957	0.00127762209251057	0.963562109330348
578	Lpl	-1.5458014	9.8283853	-5.07094855192483	0.000130313963298038	0.00137339947893542	0.870216977188912
579	Ptpn22	1.7564462	5.4639695	5.05550898535327	0.000134303737580349	0.00140720155551614	0.83969114212565
580	Spp2	-1.948214	8.0508614	-4.82987257476069	0.000209357006313361	0.00203500495306702	0.390754063319181
581	G6pc	-1.565228	8.6420382	-4.46277128648021	0.000436268596501169	0.00366310075381414	-0.349630061041878
582	Pck1	-1.5440898	8.9881047	-4.43880282831141	0.000457905945777368	0.00379962056181539	-0.398333022598737
583	Il1rn	1.7164614	4.6194015	4.33405927429972	0.000566120745475637	0.00452484872201982	-0.611597180244543
584	Serpina1d	-1.8399444	8.7596792	-3.95993646326324	0.00121626581495361	0.00838625665786415	-1.37754279209109
585	Aif1	1.6289006	4.4605275	3.44659064914569	0.00351169752239735	0.0193613156042543	-2.42993272927215
