# Supplementary material for: Identification and validation of hub genes in drug induced acute kidney injury basing on integrated transcriptomic analysis
Source: Front Immunol. 2023 Mar 29;14:1126348. doi: 10.3389/fimmu.2023.1126348 (PMC10090697; doi:10.3389/fimmu.2023.1126348)
Supplement: Supplementary file 4 [file Table_3.csv]

	symbol	logFC	AveExpr	t	P.Value	adj.P.Val	B
1	Chil3	3.737087543	7.55111725	19.7700190845606	0.000140303211100292	0.75687283016934	-4.30862913172619
2	Sprr2f	8.53418491	6.099173637	18.3126429242348	0.0001808788994989	0.75687283016934	-4.3091997150984
3	Clec4d	3.4267283005	5.64256029925	16.9901491091208	0.000231871596773137	0.75687283016934	-4.30984748274166
4	Mybpc2	3.1656962995	4.44872548325	15.7862723294882	0.00029570131386991	0.75687283016934	-4.3105814655272
5	Grp	4.9476528525	4.27355027775	14.0305930657618	0.000436426415218066	0.75687283016934	-4.31200106023389
6	Rgs7	2.116983771	2.9702556835	13.042971584559	0.000555020791372958	0.75687283016934	-4.31305614662073
7	Spaca7	2.2958638705	6.37847836925	12.8835911853693	0.000577925754079292	0.75687283016934	-4.313248872027
8	Cstdc4|Stfa2|Stfa2l1|Csta2	3.133791043	3.356351274	12.8286476854272	0.000586104817804646	0.75687283016934	-4.31331693309302
9	Platr10	-1.7461638395	2.84974625225	-11.704117162897	0.000792086776547256	0.75687283016934	-4.31492009990923
10	Sap30	-1.7560758515	9.89521172425	-11.62580566386	0.000809705558083567	0.75687283016934	-4.3150487662879
11	Cxcr2	2.05899641075	3.980008325625	11.5810609714314	0.000820000232549893	0.75687283016934	-4.31512341522652
12	Tas2r102	4.1785759745	3.72172473875	11.5767827128208	0.000820993401837391	0.75687283016934	-4.31513059654171
13	A830005F24Rik	1.688791993	2.7531659495	10.947391202352	0.000985782410629935	0.75687283016934	-4.31627693452145
14	Plp2	1.72197068075	10.079564854625	10.7682933782609	0.00104036645296134	0.75687283016934	-4.31663892299888
15	Brinp1	-1.5348856835	2.38975410725	-10.445523533454	0.00114900288106125	0.75687283016934	-4.31733689761303
16	Mmp7	5.263038521	5.15606368	10.2967677334277	0.00120400905133868	0.75687283016934	-4.31767990853671
17	Slc22a30|Slc22a28|Slc22a29|Slc22a27	-2.670451053	9.2294937835	-10.2634009152356	0.00121681173371071	0.75687283016934	-4.31775881135369
18	Sln	1.5322299215	2.43520612425	10.1895095653931	0.00124579555850341	0.75687283016934	-4.31793618480132
19	Gm128	-1.90749424	8.3553240375	-10.0705013413367	0.00129437853386108	0.75687283016934	-4.31822972906322
20	Mmp1a	-1.9485031	2.8419757195	-9.94504351641094	0.0013482767915396	0.75687283016934	-4.31855012010686
21	Slc22a30|Slc22a28	-2.93763281999999	11.994672475	-9.94150760710512	0.00134983746901401	0.75687283016934	-4.31855931779666
22	Or5p59|Or5p67|Or5p66	-1.611024432	2.4859546955	-9.90375553723913	0.00136664675594141	0.75687283016934	-4.31865810483309
23	Or1ak2	-1.546751812	2.606694097	-9.52253539560398	0.0015525419181288	0.75687283016934	-4.3197190078572
24	Slc22a29|Slc22a30|Slc22a27|Slc22a28	-2.862461515	12.2024628625	-9.43945035177535	0.00159732017422308	0.75687283016934	-4.31996655169196
25	Serpina6	2.2914819185	3.52415020375	9.41242827745644	0.00161224202476584	0.75687283016934	-4.32004840278842
26	Lypd3	2.3959853485	4.44221407425	9.23242398969204	0.00171637505205783	0.75687283016934	-4.32061110545694
27	Col3a1	2.15018398	7.18014468625	8.97463494548269	0.00188113227141374	0.75687283016934	-4.32147327695669
28	Tubb4a	1.712415418	7.9133278745	8.85690188588501	0.00196316428997322	0.75687283016934	-4.32189081858179
29	Pdzrn3	-1.32614410999999	10.7190652	-8.7339201925797	0.00205384521745934	0.75687283016934	-4.3223440305656
30	Krt20	8.6363702855	9.63462096725	8.69359612836848	0.0020847500790417	0.75687283016934	-4.32249657846981
31	Akr1c14	-3.03441502799999	10.272322041	-8.37034197824749	0.00235551478947057	0.75687283016934	-4.32379495813347
32	Jak3	1.273461597	7.424182296	8.3297291050135	0.00239266830409069	0.75687283016934	-4.32396814363942
33	Clec2h	-2.32981833975	9.690544404875	-8.28354371950315	0.00243584194163793	0.75687283016934	-4.32416798697397
34	Gpr75	-1.831382008	2.7244028685	-8.19321592226031	0.0025232204050581	0.75687283016934	-4.32456797407323
35	Kbtbd13	1.593633904	2.658479589	8.19151132369758	0.00252490782845909	0.75687283016934	-4.32457564101266
36	Fam83e	1.2783075015	2.39340265425	8.14252678337232	0.00257402570817652	0.75687283016934	-4.32479788168868
37	Runx1t1	-1.5622839875	5.94325961825	-8.08496328183515	0.0026333294366239	0.75687283016934	-4.32506386005488
38	Apoc2l|Apoc2	2.46344563	7.2959720765	8.06967925960148	0.002649370301378	0.75687283016934	-4.32513537174375
39	Cstdc5|Cstdc6|Stfa1	3.7529234015	4.04122587525	8.02809174392348	0.00269365840977319	0.75687283016934	-4.32533187743161
40	Adgrg2	1.831199594	6.0458938555	8.01265202682198	0.00271034308599956	0.75687283016934	-4.32540555587563
41	Defb38	-1.519704423	2.6014177185	-7.95299127063122	0.00277607820184738	0.75687283016934	-4.32569400758551
42	Sec14l2	1.20613958	7.0406358055	7.83904319763807	0.00290743501683341	0.75687283016934	-4.3262619737871
43	Rhox6	-4.5232641395	4.55752729975	-7.82640769238103	0.00292248929300003	0.75687283016934	-4.32632637226022
44	Gm41857	2.7184649765	3.14770262025	7.75523765041186	0.00300918246470094	0.75687283016934	-4.32669454930914
45	Il1r2	2.4509496085	3.5304493895	7.70456906302616	0.00307292606165903	0.75687283016934	-4.32696242784752
46	Chil4|Chil3	2.120976342	5.022737059	7.7001278626179	0.00307859574259228	0.75687283016934	-4.32698614079104
47	Il1rn	2.8359781905	3.81793149175	7.68352227550127	0.00309991414457617	0.75687283016934	-4.32707513941982
48	Fgf18	2.287264995	8.9800288005	7.67617307705339	0.00310940970023619	0.75687283016934	-4.32711469802062
49	2310043M15Rik	2.672505217	3.5005920125	7.61834826311416	0.00318544277600025	0.75687283016934	-4.32742964136996
50	Shisa4	1.4021326595	9.24023390425	7.59729116911031	0.00321372345078363	0.75687283016934	-4.32754597719511
51	Nefm	2.0283678575	3.63278393225	7.59653405649171	0.00321474628820935	0.75687283016934	-4.32755017667076
52	Slc25a31	3.229558729	3.479244619	7.58780171730526	0.00322657373037068	0.75687283016934	-4.32759869598839
53	Lrg1	3.8915149255	10.98484639725	7.58089196110867	0.00323597225730782	0.75687283016934	-4.32763719793157
54	Mpped2	-1.22867584625	8.974030836125	-7.56330657409447	0.00326005083318565	0.75687283016934	-4.32773562402544
55	Fam83b	2.1414424465	2.66905825625	7.56283583514715	0.00326069854627334	0.75687283016934	-4.32773826745297
56	F420014N23Rik	-1.1529633825	6.84987390825	-7.54329442904137	0.00328773311303781	0.75687283016934	-4.3278484038301
57	Or4b12|Or4b13	-1.747367407	2.9168068795	-7.42125132514081	0.00346325824306887	0.75687283016934	-4.32855441142657
58	Csad	-1.65585777749999	12.99461021375	-7.41546155439321	0.0034718810525809	0.75687283016934	-4.32858870133388
59	Eno2	1.55579552375	5.244432352375	7.3880282852195	0.0035131149842449	0.75687283016934	-4.32875218049966
60	Pacrg	-1.133582577	7.089872317	-7.34544815536886	0.00357837017948859	0.75687283016934	-4.32900925222511
61	Acat3|Acat2	1.350819045	10.8791751075	7.33940889391295	0.00358775120681715	0.75687283016934	-4.3290460454818
62	Tmem171	1.318551123	10.0004343535	7.30905619117103	0.00363538063485379	0.75687283016934	-4.32923222977519
63	Ifitm5	1.5858011415	2.59491605325	7.30630787231331	0.00363973328975934	0.75687283016934	-4.32924919290045
64	Mmp3	2.790312818	5.129728518	7.24330382104282	0.00374137761428933	0.75687283016934	-4.32964291610961
65	Gabrb3	-1.12646490666666	5.770050265	-7.19551703105529	0.00382091352308894	0.75687283016934	-4.32994785965566
66	Rufy3	-1.1494804485	6.7852287335	-7.18810245723395	0.00383344818062399	0.75687283016934	-4.32999567232857
67	Fam180a	1.32852083	2.401458663	7.17910845753074	0.00384872387790058	0.75687283016934	-4.33005385127611
68	Mmp19	2.7786830195	3.05996068625	7.1739477642868	0.00385752425887659	0.75687283016934	-4.33008732404777
69	Rap2b	2.060306402	5.33066131075	7.17178566620579	0.00386121890073552	0.75687283016934	-4.33010136721382
70	Apoc4	3.142112976	4.078572902	7.15354913347859	0.00389256337777426	0.75687283016934	-4.33022027839757
71	Vwc2l	-1.119941761	2.1977337485	-7.10901946241365	0.00397048397204751	0.75687283016934	-4.33051414286233
72	Cebpd	2.338436695	11.8286442325	7.09875380863561	0.00398873072544828	0.75687283016934	-4.33058260377723
73	Isg20	1.8613738315	6.46701518375	7.05937621552307	0.00405972902922965	0.75687283016934	-4.33084773352965
74	Ifi27l2b	3.512354085	4.9486769125	7.03987120820817	0.00409549766114146	0.75687283016934	-4.33098056070222
75	Stat3	1.30229379	12.76170608	6.99717239473192	0.00417522243641041	0.75687283016934	-4.33127486318845
76	Pax6	1.59504133	2.62556871575	6.98585230377981	0.00419669195693245	0.75687283016934	-4.33135370944281
77	Cyp2s1	1.054839135	11.7556384875	6.92845963900601	0.00430774869016119	0.75687283016934	-4.33175886208443
78	Vwa2	-1.527977415	6.6367245855	-6.92760611393451	0.00430942856819213	0.75687283016934	-4.33176495630637
79	Mcm3	1.03911941125	7.623898792125	6.91458557311483	0.00433515963836952	0.75687283016934	-4.33185817725683
80	Serpinb1a	1.093703745	10.5514902975	6.9099796040591	0.00434430908203722	0.75687283016934	-4.33189126810776
81	Slc6a15	-1.12294610725	7.563366730375	-6.89770770654346	0.00436880757008235	0.75687283016934	-4.33197972662874
82	Lrfn4	1.154304624	8.818932325	6.89521327128758	0.00437380888434135	0.75687283016934	-4.33199775934588
83	Cyp2d37-ps	-1.16847985	11.945624205	-6.89387651549218	0.00437649208667481	0.75687283016934	-4.3320074302811
84	Abcc9	-1.95867636883333	6.26289304291667	-6.8916982880553	0.0043808688571479	0.75687283016934	-4.33202319986193
85	B4galnt1	1.0799406265	8.7743337425	6.8900738765662	0.00438413648533476	0.75687283016934	-4.33203496882362
86	Arhgap15	-1.26103595233333	4.78505564366667	-6.81136735834815	0.00454627643017791	0.75687283016934	-4.3326143466445
87	Padi4	1.37345708966667	3.22938222633333	6.80566045762129	0.00455832976225286	0.75687283016934	-4.33265706358542
88	Stfa2l1	2.195012719	5.068979753	6.76468172431629	0.00464609403254615	0.75687283016934	-4.33296666394041
89	Tet1	-1.698056921	8.8138129435	-6.72808867844432	0.00472630434522333	0.75687283016934	-4.33324744806716
90	Fndc4	2.119293285	5.19101523233333	6.71914604582179	0.00474617556724137	0.75687283016934	-4.33331669506883
91	Cyp2c65	-1.4868075795	2.57095816875	-6.69317146371361	0.00480450357872524	0.75687283016934	-4.333519246384
92	Kcnk2	1.229766674	2.4610248965	6.67838079081848	0.00483812801834999	0.75687283016934	-4.33363553573401
93	Lrit1	-1.5602062735	3.28739819675	-6.67484175060141	0.00484621818719488	0.75687283016934	-4.33366346397021
94	Vmn1r19	-1.7793765955	5.25299754325	-6.63340194803385	0.00494225133148797	0.75687283016934	-4.333993478076
95	Nr1d2	-1.1297267705	9.95013334975	-6.62096705243522	0.00497154296900435	0.75687283016934	-4.33409359245181
96	Saa2|Saa1	4.291460327	7.75098938	6.6031354431406	0.00501393644310311	0.75687283016934	-4.33423804264904
97	Plat	1.08831867525	10.974189687375	6.60062125861671	0.00501995095183795	0.75687283016934	-4.33425849404108
98	4930405A10Rik	1.3955610335	2.92834539525	6.59601892917591	0.00503098475062302	0.75687283016934	-4.3342959855888
99	Chrdl1	-1.86492735	4.84995544133333	-6.57789400799977	0.00507474143470993	0.75687283016934	-4.33444432152434
100	Timp1	5.02402366483334	7.46453847675	6.5707429071912	0.00509213950327738	0.75687283016934	-4.33450314957494
101	Apba2	1.044901654	2.3169193845	6.56515714308021	0.00510578240913465	0.75687283016934	-4.33454922032888
102	Hsd3b3|Hsd3b2|Hsd3b6	-2.63203850499999	11.5998564025	-6.55368244926746	0.00513395589450398	0.75687283016934	-4.33464419347752
103	Tubb2a-ps2	2.098411654	8.6531951375	6.5513337154034	0.00513974720580578	0.75687283016934	-4.33466368846812
104	Gm12250	-1.461574845	2.9135505525	-6.53967966307208	0.00516860688196344	0.75687283016934	-4.3347606978371
105	Slc25a25	1.90864105766667	10.6410516286667	6.52010317793062	0.00521755418955255	0.75687283016934	-4.33492470293267
106	Ugt1a9	1.339242046	2.4638681715	6.51806203618534	0.00522269179515811	0.75687283016934	-4.33494187905248
107	Serpina10	3.748025459	4.393465758	6.5173694090336	0.0052244366274261	0.75687283016934	-4.33494771076004
108	Col6a3	1.18820522983333	5.02494643758333	6.51401360723799	0.0052329009769735	0.75687283016934	-4.33497598913781
109	Loxl4	1.17441403475	2.793838308625	6.51161604641209	0.00523895911042712	0.75687283016934	-4.33499621664169
110	Sox4	1.3757878485	7.70544031225	6.50684126171052	0.00525105076967425	0.75687283016934	-4.33503655963818
111	Sparc	1.1093701625	11.80472060125	6.49012305036535	0.005293670612772	0.75687283016934	-4.33517844238656
112	Lama3	-1.00426382925	7.086544921125	-6.45912961939015	0.0053738610403605	0.75687283016934	-4.33544408208947
113	Cyp2b10|Cyp2b9|Cyp2b13	-3.5080181145	3.47901977175	-6.45309218936386	0.0053896625226967	0.75687283016934	-4.33549622589714
114	Tmem98	1.08598368750001	9.30085293925	6.45086491872982	0.00539550687218903	0.75687283016934	-4.3355154952858
115	Gstp3	2.325500973	4.9417166775	6.42965008824961	0.00545158328604834	0.75687283016934	-4.33569993305817
116	Csta2|Cstdc4	2.4866311055	4.38929437575	6.4291090621767	0.00545302309480591	0.75687283016934	-4.33570465793934
117	Cemip	1.1923243555	2.28614793658333	6.42659173094092	0.00545972876273406	0.75687283016934	-4.33572665625413
118	Tagln2	1.7114552	12.956132075	6.4218789153737	0.00547231116898771	0.75687283016934	-4.33576790236601
119	Rprm	2.0361281945	5.01969428225	6.41588028760362	0.00548838021752033	0.75687283016934	-4.33582051901237
120	P2rx6	-1.0352151475	2.15144073225	-6.4025742648215	0.0055242403895237	0.75687283016934	-4.33593770275585
121	Or13c7	-3.5677208655	3.62672477375	-6.38406512724519	0.0055746234588162	0.75687283016934	-4.33610179575096
122	Itgam	1.17935636975	5.014341354375	6.34550289851649	0.00568149598035923	0.75687283016934	-4.33644778150472
123	Gna14	-1.19084648	8.8251231575	-6.32598878455497	0.00573657756285235	0.75687283016934	-4.33662501171437
124	Neil2	-1.2032570885	3.43951247625	-6.30734058331784	0.00578985505558378	0.75687283016934	-4.33679574447004
125	Col5a1	1.013807698	6.5965148875	6.28913849022076	0.00584247008593483	0.75687283016934	-4.33696369445644
126	Tubb5	1.628539045	12.4501775225	6.26875245388723	0.00590212647690051	0.75687283016934	-4.33715333800944
127	Havcr1	6.6217245385	9.05120035075	6.2618167472944	0.00592260022268019	0.75687283016934	-4.33721823288683
128	Prr15	1.05133102675	10.149812051375	6.24815590045016	0.00596319254575968	0.75687283016934	-4.33734661287849
129	Setd4	1.043333554	7.627338084	6.21527846989643	0.00606235461215111	0.75687283016934	-4.33765866130953
130	Tescl	-1.6133225295	3.91622624775	-6.18467002267614	0.00615657640169689	0.75687283016934	-4.33795313833419
131	Lhfpl4	1.59510229525	5.579107635625	6.15131897004415	0.00626138323815647	0.75687283016934	-4.3382784309184
132	Col18a1	1.1647557625	12.79047932625	6.12564171192493	0.00634363328617286	0.75687283016934	-4.33853207623406
133	Meltf	2.5476227775	6.51704982675	6.11775195945025	0.00636918304198149	0.75687283016934	-4.33861057889876
134	Or10h28	1.034697331	4.763387619	6.1044876174848	0.00641243480080179	0.75687283016934	-4.33874316341868
135	A230083G16Rik	-1.5253837605	2.53111018875	-6.1041030760444	0.00641369428696101	0.75687283016934	-4.33874701848631
136	Adam8	2.6759740785	8.75066260075	6.06463195055221	0.00654467327204158	0.75687283016934	-4.33914615952649
137	Or6b3	-1.079261303	3.133361153	-6.06372656282538	0.00654771758348626	0.75687283016934	-4.33915539553487
138	Btnl9	-1.260593904	6.401030543	-6.06101849903441	0.00655683409164543	0.75687283016934	-4.33918304266389
139	Tubb2a	2.190374325	13.2102943125	6.022132611218	0.00668954736271025	0.75687283016934	-4.33958365581466
140	Sertad4	1.9507880285	6.33108831575	6.02042170112988	0.00669546499116352	0.75687283016934	-4.33960143879401
141	Arl14	1.2942499345	2.42837926375	6.00368297439237	0.0067537145323408	0.75687283016934	-4.33977612324506
142	Acsm2	-1.91740895766666	13.1216222828333	-5.9956694490202	0.00678183018059863	0.75687283016934	-4.33986020656176
143	Smpdl3a	-1.140939305	14.4304811875	-5.98253244435274	0.00682824596214709	0.75687283016934	-4.33999869022735
144	Emilin1	1.152575385	6.4274325165	5.96303846150783	0.00689787278894398	0.75687283016934	-4.34020566547588
145	Trip13	1.7919314765	5.91336424575	5.95026342021921	0.00694399384498099	0.75687283016934	-4.34034227014773
146	Gm38499	1.671818999	2.760493975	5.94859066039036	0.00695006204818578	0.75687283016934	-4.34036021417753
147	Hmgcs2	2.0956452835	7.55110281925	5.94658223348194	0.00695735688722175	0.75687283016934	-4.34038177648467
148	Htr6	1.0966637835	2.62698514225	5.9342055441764	0.00700252691173794	0.75687283016934	-4.34051507453193
149	Gm15728	-1.3129904605	3.77976713475	-5.92323602648587	0.00704287480366081	0.75687283016934	-4.34063382847748
150	Cyp2j12	-1.556772163	10.6649341585	-5.9227959777104	0.00704449956889953	0.75687283016934	-4.3406386044009
151	Sema6b	1.4107669795	6.74951878475	5.91818857795193	0.00706153996371087	0.75687283016934	-4.34068866521258
152	Saa1|Saa2	6.027366163	7.5698987095	5.91440042169025	0.00707558984364132	0.75687283016934	-4.34072990130392
153	1500026H17Rik	-1.6169243195	6.51355931275	-5.9143048221268	0.00707594487407703	0.75687283016934	-4.34073094285173
154	Kcnma1	-1.6535939805	2.72375523225	-5.91284127531191	0.00708138292432714	0.75687283016934	-4.34074689356105
155	Tmem255a	-1.24075328275	2.308467678625	-5.90177522344214	0.00712267386652534	0.75687283016934	-4.34086783445371
156	Rhox6|Rhox9	-4.4487723115	3.83349931325	-5.89655332903936	0.00714226516199792	0.75687283016934	-4.3409251111525
157	Fkbp10	1.1442360185	9.40750580425	5.87726401295481	0.00721523322832073	0.75687283016934	-4.34113784360721
158	Gm11992	-1.443591254	8.652695559	-5.84784869844353	0.00732834852997551	0.75687283016934	-4.34146579063935
159	Rasl12	1.2647833405	9.72067661975	5.84669093036139	0.0073328468155714	0.75687283016934	-4.34147878671875
160	Rnd1	2.2823075905	7.80888782875	5.84661900923047	0.00733312636756222	0.75687283016934	-4.34147959426359
161	Cyp7b1	-4.3092302645	11.35765547775	-5.83303987154558	0.00738615208109338	0.75687283016934	-4.3416325299414
162	Aldh1a2	3.039312728	9.345959411	5.81946956351832	0.00743963315647788	0.75687283016934	-4.34178629800275
163	Stac2	2.906524097	3.535408893	5.81487270836136	0.00745786152824005	0.75687283016934	-4.34183859845551
164	Cdc6	1.652599871	3.82961089125	5.8038550162089	0.00750178365920177	0.75687283016934	-4.34196439182407
165	Gas2	-2.0045370465	10.19932598675	-5.79600045122435	0.00753329763735376	0.75687283016934	-4.3420544515301
166	Ces4a	-2.390285288	3.972972606	-5.7819179933527	0.00759022321580512	0.75687283016934	-4.34221671877002
167	Fam25c	2.180547318	10.473341816	5.76882744898484	0.00764363226089346	0.75687283016934	-4.34236848285729
168	Prss55	-1.2021931145	2.71442278325	-5.76483155644881	0.00766003084482085	0.75687283016934	-4.34241498775747
169	Actn1	1.4303498715	8.34221339775	5.74547915628542	0.00774008849344588	0.75687283016934	-4.3426414064704
170	Slc22a18	-1.62307334575	13.010459274625	-5.72762337335948	0.00781490387622097	0.75687283016934	-4.34285208188372
171	Clec4e	2.6666024165	3.09511489425	5.70728341355984	0.00790125541817202	0.75687283016934	-4.34309415650219
172	Pkmyt1	1.0688266205	7.73438736525	5.70244359055288	0.00792198145027817	0.75687283016934	-4.34315208775558
173	Ugt3a2	-1.24631928675	12.233492177125	-5.6673564682773	0.00807433062958329	0.75687283016934	-4.34357591349614
174	6430584L05Rik	1.0908935335	2.21519400725	5.66225916405756	0.00809677302980407	0.75687283016934	-4.34363805191741
175	Xcl1	-2.7953824665	3.95038159025	-5.64168130168437	0.00818818587463937	0.75687283016934	-4.34389038480947
176	Itih5	-1.668882515	10.4748319425	-5.63094731066769	0.00823639165589753	0.75687283016934	-4.34402295663802
177	Arg2	4.155449502	9.300878224	5.61126891461768	0.00832570963476637	0.75687283016934	-4.34426770247332
178	Exo1	1.150742014	5.3823166125	5.59841524599638	0.00838471815047397	0.75687283016934	-4.34442876846794
179	Slc16a6	2.445450299	9.58186367875	5.58668170740763	0.00843905045709059	0.75687283016934	-4.34457663438092
180	Ptpn5	1.8470453545	4.86495221375	5.56567229843696	0.00853746054020277	0.75687283016934	-4.34484340599347
181	Lgals1	1.03822233	13.177853485	5.56367171356902	0.00854690754542403	0.75687283016934	-4.34486894437456
182	Saa3|Saa1	4.7751477655	5.64034025975	5.56264457808657	0.00855176297851965	0.75687283016934	-4.34488206542706
183	Sh3tc2	1.046806668	10.616476571	5.55407954091851	0.0085923884203051	0.75687283016934	-4.34499172229996
184	Lgi2	5.0873898105	5.44147713325	5.53953856028803	0.00866192350310186	0.75687283016934	-4.34517888903886
185	Mcub	2.589569236	4.7497017715	5.53538859292721	0.00868190006361249	0.75687283016934	-4.34523253834523
186	Slc22a26	-2.31936101599999	7.767401041	-5.50927269379289	0.00880896930259871	0.75687283016934	-4.34557254350735
187	Masp2	-1.53026502583333	4.46931204108333	-5.50628478801259	0.00882365782619833	0.75687283016934	-4.34561170777361
188	Igkv2-112	-1.6905959875	2.66327784875	-5.50315467012978	0.00883907893434475	0.75687283016934	-4.34565279471046
189	Apoh	-2.7026665585	8.50986139875	-5.50290275773487	0.00884032151943173	0.75687283016934	-4.34565610400468
190	Snhg11	-1.4412294138	9.0518193373	-5.49944442732397	0.00885740261889729	0.75687283016934	-4.34570157438258
191	Fignl1	1.5487232465	5.5552169265	5.49729286118917	0.00886805066771695	0.75687283016934	-4.34572990041133
192	Angptl8	1.76527668975	6.972907489125	5.49505448924959	0.00887914562341242	0.75687283016934	-4.34575939950073
193	Ifit1bl1	-1.912190005	2.783724051	-5.47328932989314	0.00898795624714744	0.75687283016934	-4.34604785442568
194	Tmem145	3.812792031	6.1400089395	5.43209675807661	0.00919857947219073	0.75687283016934	-4.34660190817516
195	Nfkb2	1.5470438855	8.85149256425	5.4181114005519	0.00927151495230608	0.75687283016934	-4.34679247119746
196	Pramel25|Pramel51|Pramel29|Oog1|Gm2042	-2.7430787055	2.96931472925	-5.40546724893173	0.00933809052630544	0.75687283016934	-4.34696584499773
197	Stab2	-1.0494745395	8.00912729875	-5.40520055113621	0.00933950131784481	0.75687283016934	-4.34696951306345
198	Tuba1a|Tuba1c|Tuba1b	1.414127905	11.0989210175	5.39514805701876	0.00939287587555292	0.75687283016934	-4.34710810935993
199	Acat2|Acat3	1.45199157	11.018534425	5.39388846183822	0.00939959113983393	0.75687283016934	-4.34712552224077
200	Adora2b	1.713311534	6.6438557195	5.38675856568433	0.00943771804935649	0.75687283016934	-4.34722428328755
201	Or5k15|Or5k16|Or5k17	1.368265873	2.707577406	5.37722040388794	0.00948903135591424	0.75687283016934	-4.34735692573244
202	Srgap1	1.4475216435	5.170376255125	5.37473651382352	0.00950245238658717	0.75687283016934	-4.34739156653708
203	Rcn1	1.1804367405	9.99609932475	5.37050678609946	0.00952536221061924	0.75687283016934	-4.34745064918542
204	Relb	1.6327525675	8.98400861325	5.3688279820269	0.00953447473547678	0.75687283016934	-4.34747413235073
205	Klhl4	-1.2962846595	3.47186003975	-5.35757554130788	0.00959584000543254	0.75687283016934	-4.34763201630122
206	Fxyd5	1.143558384	10.145343483	5.34763073759199	0.00965049289612137	0.75687283016934	-4.34777225776014
207	Acot5	2.0809251855	5.42905774175	5.33561647583312	0.00971704801588012	0.75687283016934	-4.34794257101128
208	Cyp2f2	-2.020823364	7.0625290925	-5.32926084628516	0.00975249231170623	0.75687283016934	-4.34803306329888
209	Lim2	3.3844834575	3.68352653075	5.32621444556972	0.00976953988622767	0.75687283016934	-4.34807653576667
210	4933403O08Rik	1.5401292305	2.80463717725	5.30882532789682	0.00986757792735808	0.75687283016934	-4.3483258955047
211	Car3	-1.9580469185	9.97409920575	-5.30235654240404	0.00990436738788749	0.75687283016934	-4.34841918842917
212	S100a9	2.74522513450001	11.44902237775	5.30004574143657	0.00991755171373795	0.75687283016934	-4.34845258495948
213	Jakmip2	2.76998129	3.049306875	5.29096836928142	0.0099695593902967	0.75687283016934	-4.348584133019
214	Acsm5	-2.372862231	10.2399678195	-5.27329208455598	0.0100718325284782	0.75687283016934	-4.34884194553101
215	Gm16124	-1.0944379145	9.56081008775	-5.25540078368192	0.0101767118795407	0.75687283016934	-4.34910513480546
216	Lamc2	1.30130854625	7.480552672375	5.24454716419459	0.0102410131591481	0.75687283016934	-4.34926590551219
217	Ces1h	-1.8555771075	3.70033468725	-5.22654572347989	0.0103488039442329	0.75687283016934	-4.34953441827665
218	Cldn1	1.88576712675	7.221675800375	5.2256031888214	0.0103544873798012	0.75687283016934	-4.3495485417592
219	Ppm1e	-1.070982168	5.31703484275	-5.1857522692447	0.0105984585750761	0.75687283016934	-4.35015163104469
220	Gm13219	2.0523045305	4.23944217625	5.16361477714181	0.0107371449834032	0.75687283016934	-4.3504917310752
221	Socs3	3.3478367995	9.88874174525	5.16054475809656	0.0107565595663551	0.75687283016934	-4.35053918629741
222	Wsb1	1.357086834	7.17301779125	5.15444752355424	0.0107952504460518	0.75687283016934	-4.35063364611116
223	Sdc2	-1.325073873	10.434197336	-5.15136856411423	0.0108148555967054	0.75687283016934	-4.35068145301427
224	Rfx3	-1.100710871	4.28043172533333	-5.1400530452942	0.010887296335851	0.75687283016934	-4.35085776775756
225	Sucnr1	-2.008574661	11.3462917845	-5.13353587759666	0.0109292983017722	0.75687283016934	-4.35095975975924
226	Rras	1.08860942	11.011216645	5.1161154800611	0.0110425840932661	0.75687283016934	-4.35123398781698
227	9230116L04Rik	1.4546399405	3.29506409775	5.11122143503024	0.0110746783296995	0.75687283016934	-4.35131145118551
228	Dlx6	1.1357368365	3.80847329525	5.1066775926235	0.011104582094432	0.75687283016934	-4.3513835383041
229	1700101I11Rik	-1.2524277005	5.91169401625	-5.09842497623024	0.0111591565567798	0.75687283016934	-4.35151487657849
230	Medag	2.7470336445	3.79893756725	5.09157777181093	0.0112046957251719	0.75687283016934	-4.35162425331102
231	Them7	-1.07763366	11.098885555	-5.07724245073968	0.0113008031496448	0.75687283016934	-4.3518544420792
232	Map3k6	1.80003227975	9.407462618375	5.06326915776801	0.0113954926693089	0.75687283016934	-4.35208038883269
233	Fgg	4.860841225	13.0996702825	5.06267294943712	0.0113995552106065	0.75687283016934	-4.35209006417289
234	Or8k33|Or8k37|Or8k35	1.0343668605	2.13288973375	5.06072452071612	0.0114128445560235	0.75687283016934	-4.35212170338774
235	Slc38a3	1.308193211	10.8186290545	5.0554596694764	0.0114488521772441	0.75687283016934	-4.35220734826505
236	Hus1b	1.115116532	2.8444899445	5.04719962872152	0.0115056356674535	0.75687283016934	-4.35234216688599
237	Gm3787|Tmsb10	1.481206557	9.7394377915	5.03664630445985	0.0115787053095064	0.75687283016934	-4.35251521996053
238	Dctd	1.66122153025	3.934413482375	5.03399643365527	0.0115971450334152	0.75687283016934	-4.35255881476412
239	Rin1	2.328342945	5.9187301575	5.01391245202743	0.0117381222871328	0.75687283016934	-4.3528910998859
240	Cyp2a4|Cyp2a5	-1.3907089625	14.80880386625	-4.9975414638451	0.0118546482391735	0.75687283016934	-4.3531644187026
241	Asl	-1.33060633	12.02463631	-4.98919293447097	0.0119146366530651	0.75687283016934	-4.35330466019995
242	Gls2	1.098745978	4.3446177295	4.98126620691678	0.0119719509435857	0.75687283016934	-4.35343835751804
243	Fmod	-1.217619783	6.5022304265	-4.98077096055284	0.0119755434208136	0.75687283016934	-4.35344672822885
244	Omp	-1.6457108595	3.99942795675	-4.9471939581865	0.0122223295077882	0.75687283016934	-4.35401911107089
245	Ncs1	1.41866243475	6.045912405125	4.94710180159183	0.0122230156742033	0.75687283016934	-4.35402069532971
246	Cldn17	-1.249409827	2.637346032	-4.9438910993663	0.0122469519807781	0.75687283016934	-4.35407593605965
247	Sphk1	1.79751421325	9.488508587875	4.92708231104355	0.0123732386822976	0.75687283016934	-4.35436659162513
248	S100a8	2.8872886345	9.47224340775	4.92523625255195	0.0123872087720242	0.75687283016934	-4.35439866326938
249	Akap3	-1.885635085	3.8030752425	-4.91372986138116	0.0124747357754001	0.75687283016934	-4.35459923689037
250	Fpr-rs4	1.321575826	2.434763074	4.88920512885207	0.0126639220928282	0.75687283016934	-4.35503063947158
251	Smpdl3b	4.014938914	4.0413079605	4.88334177513743	0.0127096900938045	0.75687283016934	-4.35513457217154
252	Cd14	2.287312922	9.883202414	4.87862865668349	0.0127466316410762	0.75687283016934	-4.35521833961158
253	Zfp101	-1.1218957255	8.07460621325	-4.87566045606712	0.0127699663014991	0.75687283016934	-4.35527119674855
254	Crlf1	3.15142029525	5.601319070625	4.87494514510096	0.012775597845653	0.75687283016934	-4.35528394674007
255	Aldh6a1	-1.002358765	14.8060557925	-4.86671534452212	0.0128406168126725	0.75687283016934	-4.35543097060578
256	Xylb	-1.065518505	14.4862960625	-4.86233395709195	0.0128754026642721	0.75687283016934	-4.35550949360997
257	Glycam1	1.203557429	3.8713187055	4.84777244233396	0.0129918741908458	0.75687283016934	-4.35577172122143
258	Vps8	-2.030603417	7.2638010055	-4.84350007841713	0.0130263000426604	0.75687283016934	-4.35584902753669
259	Usp9y	-1.499403348	4.2153698825	-4.83981384894507	0.0130560958285299	0.75687283016934	-4.35591586301804
260	Lactb2	-1.149040905	12.0867210875	-4.83709047368402	0.0130781643195614	0.75687283016934	-4.35596532136641
261	Txlnb	-1.904020096	3.1725017795	-4.82929411593904	0.0131416027283096	0.75687283016934	-4.35610728787864
262	Platr26	3.294690171	4.022076861	4.81843173524321	0.0132306402533519	0.75687283016934	-4.35630602636059
263	Itprid1	-1.041238809	2.6325983015	-4.81086552040264	0.0132931111745891	0.75687283016934	-4.3564451095696
264	Hpcal4	3.2734367035	4.09993859775	4.79066761840053	0.0134617150295156	0.75687283016934	-4.35681903197993
265	Fga	4.4454883295	8.94781123025	4.77605055640953	0.0135854232724203	0.75687283016934	-4.35709205577628
266	D430020J02Rik	1.083974609	4.317178618	4.77367095696922	0.013605698459637	0.75687283016934	-4.35713669675497
267	Efhd2	1.49779919	11.04880664	4.77130202280539	0.0136259208256721	0.75687283016934	-4.35718119177678
268	Defb36	1.1999493865	4.95701034675	4.76506936594604	0.013679307773226	0.75687283016934	-4.35729851655567
269	Ccl20	4.5747096745	4.38652415625	4.75885212339559	0.0137328266666739	0.75687283016934	-4.35741592564661
270	Sec14l4	-1.743478373	5.2619357005	-4.75638183510155	0.0137541647904849	0.75687283016934	-4.35746267979327
271	Glis1	-1.1504874535	9.92718547825	-4.73369302242447	0.0139521242621112	0.75687283016934	-4.35789489089035
272	Cenpt	1.218530784	7.1225660385	4.72623856645023	0.0140179500277229	0.75687283016934	-4.35803800034098
273	Fmo5	-2.54618230333333	7.349976035	-4.71250849837169	0.0141402233448901	0.75687283016934	-4.35830303265725
274	Oxct1	-1.156168065	15.8982070125	-4.69861041999681	0.0142653698382119	0.75687283016934	-4.35857322965433
275	Tbx1	1.25965311	4.612627267	4.68666968318151	0.0143740117625522	0.75687283016934	-4.35880693055116
276	Edaradd	1.379996858	5.49317993716667	4.68444575508665	0.0143943614425277	0.75687283016934	-4.35885061662682
277	Sfn	2.8526548395	7.16697173275	4.67344146086146	0.0144955921177009	0.75687283016934	-4.3590675243375
278	Hsd11b1	-1.42254349	12.14553625	-4.65831384757659	0.0146362276858997	0.75687283016934	-4.35936773810957
279	Acat1	-1.02451629499999	13.3387609525	-4.65123325070196	0.0147026457365029	0.75687283016934	-4.35950906901058
280	Fam217a	-1.032862279	7.2871850385	-4.6490408481432	0.0147232883113614	0.75687283016934	-4.35955293577527
281	Akr1c21	-2.318522395	15.5427037125	-4.64300969990588	0.014780263887505	0.75687283016934	-4.35967386901843
282	Cish	1.040480945	11.4221443675	4.63790192078677	0.0148287345613667	0.75687283016934	-4.35977658511049
283	Gm4285	-1.178175541	8.43419374	-4.63393196053148	0.0148665466111392	0.75687283016934	-4.35985660917178
284	Golm1	1.5710037615	10.40399833425	4.63286776244105	0.0148767033105472	0.75687283016934	-4.35987808882286
285	Lcat	1.899259774	3.083210688	4.63116039136598	0.0148930167733737	0.75687283016934	-4.35991257513817
286	Slco4c1	-2.166841077	7.6643137865	-4.61879798633614	0.0150118130291333	0.75687283016934	-4.36016319657876
287	Slc27a2	-1.0460289375	13.63081427875	-4.61728915331738	0.0150263939830571	0.75687283016934	-4.36019389597613
288	Spp1	2.42145824	16.55836528	4.61636082976864	0.0150353739417157	0.75687283016934	-4.36021279610574
289	Cdca7	2.0237259625	5.05230859275	4.60939821719307	0.0151029419999926	0.75687283016934	-4.360354843834
290	Or51q1c|Or51q1	1.177057405	2.815002643	4.59881329172905	0.0152063990227485	0.75687283016934	-4.36057178658593
291	Kl	-1.35206624	13.09742568	-4.59819160405214	0.0152125031866245	0.75687283016934	-4.36058456579848
292	Itpr3	1.040309015	10.6813504275	4.59578429284889	0.0152361690643518	0.75687283016934	-4.3606340890243
293	Mroh4	1.056986016	2.889944768	4.58951307636165	0.0152980390710627	0.75687283016934	-4.36076339453032
294	Plac8	1.068345045	11.3317500675	4.5869431270718	0.0153234850908097	0.75687283016934	-4.36081650705994
295	Acsm1	-1.72594344	13.93210722	-4.5840850662301	0.0153518466202241	0.75687283016934	-4.36087565814125
296	Cgn	1.262217952	5.0604220015	4.58083327659169	0.0153841959246179	0.75687283016934	-4.36094306598497
297	2210409D07Rik	1.2347920135	2.55912661575	4.57432002983509	0.0154492500060152	0.75687283016934	-4.36107842895438
298	Fabp5	-1.0388741395	6.133116286	-4.5491006747208	0.0157044401459081	0.75687283016934	-4.36160695371268
299	F13a1	2.902279421	5.5172305795	4.54543521015743	0.0157419719975693	0.75687283016934	-4.36168435760826
300	Ell3	-1.869766808	8.7678259415	-4.54150068192018	0.0157823849598564	0.75687283016934	-4.36176761013275
301	Orc1	1.317745158	3.288175545	4.54114588308187	0.0157860356605626	0.75687283016934	-4.36177512599079
302	Itga5	1.875863603	6.236500303	4.53676635971194	0.0158311866436009	0.75687283016934	-4.3618680154097
303	4932438H23Rik	1.78812194	2.727796688	4.51580799147158	0.0160495286989793	0.75687283016934	-4.36231553065458
304	Ass1|Gm5424	-2.028937495	14.8269725825	-4.5133226249715	0.0160756723746522	0.75687283016934	-4.36236892965848
305	Muc3	-1.93431689125	3.485174358125	-4.47971688992668	0.0164345046132586	0.75687283016934	-4.36309791699889
306	Fgb	6.3027915415	10.30854342925	4.47638405857363	0.0164706399119203	0.75687283016934	-4.36317092610739
307	Cbs	-1.8462254795	9.98014222025	-4.47476160081951	0.0164882672235664	0.75687283016934	-4.36320651462036
308	Eci3	-1.206036375	13.5779979575	-4.47455978801319	0.0164904614970985	0.75687283016934	-4.3632109435223
309	Ankrd13c	-1.09119058225	11.573345501375	-4.46484086067351	0.0165965709192143	0.75687283016934	-4.36342479571219
310	Mms22l	1.46881837875	4.758610967625	4.45514757110472	0.0167032594367996	0.75687283016934	-4.36363919030048
311	Cxcl2	1.50460988	3.516226877	4.4546452635067	0.0167088115842174	0.75687283016934	-4.36365033050541
312	Sting1	1.8698021375	9.52247445725	4.4546164817487	0.016709129787578	0.75687283016934	-4.36365096891927
313	Pemt	1.00580191525	7.199577073625	4.45450729409089	0.0167103370063751	0.75687283016934	-4.36365339092147
314	Tmem64	-1.210624619	10.5922206755	-4.45125962236605	0.0167462947905054	0.75687283016934	-4.36372549541428
315	Amdhd1	-1.667960774	4.80762856125	-4.45045439556997	0.0167552252415212	0.75687283016934	-4.36374339233476
316	Btbd17	3.2926053645	3.32420052775	4.44581281662247	0.016806820376719	0.75687283016934	-4.36384670599134
317	Frmd3	-1.5744924345	3.05044157125	-4.43559302765149	0.0169211300010163	0.75687283016934	-4.36407508663739
318	Panx3	1.051952842	2.429774677	4.42526444966288	0.0170376539622274	0.75687283016934	-4.36430717077516
319	Pfn3	-1.1367991245	4.52789825425	-4.42419338898969	0.0170497951517146	0.75687283016934	-4.36433131115984
320	Cdkn1a	3.0782793335	8.45195019525	4.42207415511261	0.0170738502360612	0.75687283016934	-4.36437911692199
321	Or1e1f	1.3137648295	2.71001522225	4.41980721911823	0.0170996292317083	0.75687283016934	-4.36443031470067
322	Art3	-1.216098059	6.664558454	-4.41314358013649	0.0171756909147628	0.75687283016934	-4.36458117098863
323	Tubb6	2.3595206615	10.43518990425	4.40624228144522	0.0172549153383714	0.75687283016934	-4.36473797723738
324	Colec11	-2.331063659	5.1862965605	-4.4060883336959	0.0172566878478356	0.75687283016934	-4.3647414817544
325	Krtap19-5	1.95727393	5.3341185565	4.39658981657376	0.0173664961789855	0.75687283016934	-4.3649582707429
326	F13b	-1.21106322499999	11.0422272475	-4.37817831788121	0.017581862353552	0.75687283016934	-4.36538165215607
327	Fyb2	1.495495392	6.0446653855	4.37184984140952	0.0176566651327084	0.75687283016934	-4.36552815094172
328	T	-1.216521358	3.790682815	-4.37155006077185	0.0176602184828589	0.75687283016934	-4.36553510301466
329	Stag3	2.5433837085	3.78754035725	4.36401262634492	0.0177498576966947	0.75687283016934	-4.36571027021054
330	Mylk3	-1.7048274315	3.96164254375	-4.35160422716447	0.0178986767744533	0.75687283016934	-4.36600019427862
331	Retnlg	2.865807034	6.7701605305	4.35004995551227	0.0179174283534719	0.75687283016934	-4.36603664728088
332	Snph	1.9102623735	3.81413525525	4.3416332048699	0.0180194033708024	0.75687283016934	-4.36623458223042
333	Cd68	2.379170642	7.722490822	4.33865354172298	0.0180556791996085	0.75687283016934	-4.36630487073529
334	Fabp7	-1.3448131555	9.02020929275	-4.33522800314901	0.0180974970034062	0.75687283016934	-4.3663858174614
335	Dap	1.25484576	11.1817719925	4.33513393955703	0.0180986470185778	0.75687283016934	-4.36638804233812
336	Pdpn	1.433278891	4.876221605	4.33401564888204	0.0181123262159821	0.75687283016934	-4.36641450184497
337	Dnajc12	-1.89373113999999	13.05524249	-4.32670991718912	0.0182020126377271	0.75687283016934	-4.36658775555236
338	1700031L13Rik	-1.472019156	2.655565712	-4.32367085986815	0.0182394852286821	0.75687283016934	-4.36666002847568
339	Cyp51	-1.4686535595	8.89611573775	-4.32062532860081	0.0182771351050792	0.75687283016934	-4.36673257501102
340	Gzmg	1.1549488465	2.43632145825	4.31822452476535	0.0183068836113752	0.75687283016934	-4.36678984830746
341	Rhbdf2	1.3350414515	7.643080939	4.31554077034276	0.0183402103467614	0.75687283016934	-4.36685396007567
342	Lpl	-1.7238625275	11.99988901375	-4.30913044943201	0.0184201229324076	0.75687283016934	-4.36700747395068
343	Adrb2	-1.364815403	5.98864775	-4.30567313087213	0.0184634045965255	0.75687283016934	-4.36709049183317
344	Cyp2e1	-2.89386759	12.36268834	-4.30420307047237	0.0184818468390026	0.75687283016934	-4.36712583855686
345	1810059H22Rik	-1.388548051	9.356227926	-4.30209133819371	0.0185083795839381	0.75687283016934	-4.36717666338137
346	2200002D01Rik	1.663866125	11.7806588075	4.29862804099095	0.0185519978348645	0.75687283016934	-4.36726014396299
347	Fras1	-1.1572576855	9.02796371375	-4.29274120844883	0.0186264363127774	0.75687283016934	-4.3674024039132
348	Dnajc6	-1.6049622615	8.94848421575	-4.28459861388576	0.0187300191496558	0.75687283016934	-4.36759992949917
349	Pklr	1.4158146935	7.87035885425	4.2835025059082	0.0187440181426454	0.75687283016934	-4.36762658623525
350	Ung	1.0778675395	7.14761937325	4.27650305437296	0.0188337230112474	0.75687283016934	-4.36779718531308
351	Cidec	3.0519927355	7.50249232625	4.27640884044218	0.018834934134523	0.75687283016934	-4.36779948605514
352	Fbxo40	-1.2884534935	5.8270862625	-4.26922696704658	0.0189275464137559	0.75687283016934	-4.36797521906509
353	Mmp14	1.0767015	7.78058032775	4.26014251259258	0.0190455149705715	0.75687283016934	-4.36819849614587
354	Nfil3	1.41042605825	8.627947667875	4.25788463905253	0.0190749785288268	0.75687283016934	-4.36825416226464
355	Slc46a3	-2.0689906635	10.68313300325	-4.25490496468251	0.0191139488312945	0.75687283016934	-4.3683277291329
356	Fbxw19	-1.0042551195	3.75978304075	-4.25457434260578	0.0191182791101345	0.75687283016934	-4.3683358994432
357	Cadps2	1.210564425	6.32690351575	4.25020082686865	0.0191756769028991	0.75687283016934	-4.36844411670895
358	Cldn3	1.0810864335	9.52110246875	4.20615937938704	0.019765925947226	0.75687283016934	-4.36954845765511
359	Tuba-rs1	1.5115456625	10.39768024375	4.20416956480714	0.0197931291235479	0.75687283016934	-4.36959898613958
360	Agxt2	-1.1984046155	8.06882214875	-4.20080555206302	0.0198392263299649	0.75687283016934	-4.36968453642339
361	Catsper4	1.227944357	2.5741454835	4.19304406413261	0.0199460980179707	0.75687283016934	-4.3698825249292
362	Idi1-ps1|Idi1	-1.00875012825	9.571974966625	-4.18532590458652	0.0200530912556305	0.75687283016934	-4.3700802500819
363	Mall	2.5777256395	6.74549089925	4.18393963863934	0.0200723847195549	0.75687283016934	-4.37011585295964
364	Esr1	-1.1102542955	4.72104688725	-4.17461464161276	0.0202027738241286	0.75687283016934	-4.37035605233093
365	Unc13b	1.002260688	6.8681723135	4.17087408009648	0.0202553760123724	0.75687283016934	-4.37045275241963
366	Cdh6	1.4306223865	5.96261985491667	4.16462596788392	0.0203436251804694	0.75687283016934	-4.37061472375973
367	Xdh	1.60422677825	8.390817581875	4.16335078709683	0.0203616952896059	0.75687283016934	-4.37064784941608
368	Cpne4	-2.08676626075	7.677484690375	-4.15974064072933	0.0204129627323025	0.75687283016934	-4.37074175785435
369	Ropn1l	-1.381403504	9.9311166005	-4.15831052669974	0.0204333164983979	0.75687283016934	-4.37077901042078
370	Lox	1.029494158	4.7970831515	4.14058138601129	0.0206877709293358	0.75687283016934	-4.3712432902167
371	Gm19522	-1.558845906	3.4107283265	-4.13527927265453	0.0207646403253535	0.75687283016934	-4.37138302768093
372	Lonrf2	-1.0278880615	2.47930086875	-4.12756986994735	0.0208770510368828	0.75687283016934	-4.37158694470375
373	Or2g7|Or2g25	-1.582094118	2.72702644	-4.12559231997438	0.0209060086681724	0.75687283016934	-4.37163939265239
374	Chchd7	-1.0351393365	2.27077365075	-4.11597857047115	0.0210475049003689	0.75687283016934	-4.37189518865049
375	Akap12	2.060695981	11.0555742245	4.11315681084287	0.021089263831165	0.75687283016934	-4.37197052814075
376	Hspb2	-1.1425427125	6.213328018	-4.10614756946539	0.0211934435674655	0.75687283016934	-4.37215818411579
377	Chst7	-2.1236624445	10.46176083775	-4.10537942522254	0.0212048998653435	0.75687283016934	-4.37217879395041
378	Pank1	-1.045878455	10.9248545025	-4.1041718931753	0.0212229250147303	0.75687283016934	-4.37221121069703
379	Tmed6	-1.0378123155	10.00446761225	-4.0774744127762	0.0216264007771425	0.75687283016934	-4.37293352297113
380	Omd	-2.4997624595	5.79956989925	-4.06924698268733	0.0217526765162635	0.75687283016934	-4.37315829980585
381	Cdh3	1.511510957	5.238304394	4.06824735323034	0.0217680818841375	0.75687283016934	-4.37318568064878
382	Serpinb6a	1.013337974	9.762538843	4.06685633378008	0.021789541761788	0.75687283016934	-4.37322380754797
383	Ctnnd2	-1.06365174825	2.364008018375	-4.06381054640098	0.0218366231809334	0.75687283016934	-4.373307394248
384	Acsl4	1.44927259875	11.154215270625	4.06376231470073	0.0218373697660958	0.75687283016934	-4.37330871903558
385	Upk3bl	2.13722388925	5.705020398375	4.04729152621191	0.0220942055888837	0.75687283016934	-4.37376322470863
386	Slc6a19	-1.73547063949999	11.21734537025	-4.03800084456594	0.0222407498421838	0.75687283016934	-4.37402145593496
387	Ugt2b37|Ugt2b5|Ugt2b36|Ugt2b35|Ugt2b38	-2.34647112999999	12.03595671	-4.02038308032183	0.0225219995331112	0.75687283016934	-4.37451485214599
388	Dpm1	-1.0077523035	7.18054157525	-4.01607052512831	0.0225915228732323	0.75687283016934	-4.37463637460382
389	Cbr3	4.01036597650001	10.93908129675	4.01376185962014	0.0226288516999923	0.75687283016934	-4.37470155129122
390	Lrr1	1.3344721965	2.81444442175	4.01002778184562	0.0226893917171015	0.75687283016934	-4.37480714881179
391	S100a10	2.09655481	13.37521838	4.00204072101631	0.0228195672040007	0.75687283016934	-4.37503376553009
392	Prdm1	-1.1843915695	5.48271702675	-3.98591633524759	0.0230852297497683	0.75687283016934	-4.37549438569308
393	Btn1a1	1.8639763295	3.07287314225	3.98463996762017	0.0231064239600088	0.75687283016934	-4.37553102673019
394	Tuba1a	1.06599257	11.505945195	3.98137915703831	0.0231606807627077	0.75687283016934	-4.37562475581978
395	Clu	2.400047425	14.5578542175	3.97253757836752	0.0233086008750561	0.75687283016934	-4.37587977038772
396	Slc13a1	1.28934276	13.407838485	3.96865876378847	0.0233738667822798	0.75687283016934	-4.37599204889375
397	Tgfbi	1.362472805	11.0501809425	3.96759710982883	0.0233917702969622	0.75687283016934	-4.37602282316689
398	Pipox	-1.30034661	14.025595565	-3.96210574122613	0.0234846500882653	0.75687283016934	-4.3761822977301
399	Kctd1	1.44621186	11.412900895	3.96171002409967	0.0234913609732437	0.75687283016934	-4.37619380890454
400	Uhrf1	1.69314793975	7.119052111125	3.95512373962944	0.0236034095980427	0.75687283016934	-4.37638577951737
401	Tmem26	-1.4777572375	6.66159269725	-3.95354206856939	0.0236304171737663	0.75687283016934	-4.37643198736088
402	Acsbg1	1.481042314	5.9067010755	3.95353824482719	0.0236304825123165	0.75687283016934	-4.3764320991201
403	Tmem232	-1.541204507	2.469234056	-3.93809920465827	0.0238961518999648	0.75687283016934	-4.37688532984488
404	Gm15688	1.3995352295	2.57198135375	3.93739931193457	0.0239082837107992	0.75687283016934	-4.37690597028859
405	Krt31	-1.2712435755	3.38021702575	-3.9307068859399	0.0240246789352406	0.75687283016934	-4.37710375086287
406	Tmco3	-1.26597201999999	9.651138599	-3.91977871112119	0.0242162704323996	0.75687283016934	-4.37742833261682
407	Rad54b|Fsbp	-1.0571424745	2.61660795925	-3.91897261525653	0.0242304783550806	0.75687283016934	-4.37745235480404
408	Gm12633|Zfp352	-1.9577127825	3.48804731975	-3.91630966860074	0.0242774885441354	0.75687283016934	-4.37753179078892
409	Tacstd2	1.163252883	8.3909761375	3.91266994513419	0.0243419268349539	0.75687283016934	-4.37764055918843
410	Sdc1	1.4817066865	8.31829638925	3.91179276475446	0.024357488557256	0.75687283016934	-4.37766680632758
411	Cyp27a1	-1.105346136	7.6259579555	-3.901480677978	0.0245413673372514	0.75687283016934	-4.37797635236452
412	Pecr	-1.63434213	15.167986965	-3.89916060742654	0.024582976299407	0.75687283016934	-4.3780462469745
413	Glipr2	2.626582646	7.065292175	3.89824352676136	0.0245994478636711	0.75687283016934	-4.37807390053817
414	Myh7	-1.53465139675	4.792435877375	-3.89777312798966	0.0246079019867523	0.75687283016934	-4.37808809051494
415	Gabrp	1.5198522475	4.98586183675	3.89057915063854	0.024737647552578	0.75687283016934	-4.37830557835131
416	Olfm3	-1.631046501	8.3850828295	-3.8854897700372	0.0248299527603522	0.75687283016934	-4.37845998076702
417	9130230L23Rik	1.1098449655	3.72580457575	3.88489438635255	0.0248407792338861	0.75687283016934	-4.3784780729643
418	Sprr2g	2.523239017	7.210816668	3.88169456081118	0.0248990661090839	0.75687283016934	-4.37857541307078
419	Bmp5	1.019717515	4.0201706365	3.87975269969948	0.0249345216963065	0.75687283016934	-4.37863457222828
420	Slit3	1.0953924765	6.61180740125	3.86166536286162	0.0252678198006568	0.75687283016934	-4.37918877555527
421	Smcp	-3.500494992	7.257984645	-3.85940425726949	0.0253098759418322	0.75687283016934	-4.37925846130375
422	Syn3	-1.1437774106	5.7063276316	-3.84881504756675	0.0255080008397944	0.75687283016934	-4.37958601854865
423	Cyp4f15	-2.375584135	3.8334761405	-3.84019518057151	0.0256707110050444	0.75687283016934	-4.37985413130648
424	Pea15a	1.46353219825	9.457637283375	3.83431154104409	0.0257825162743889	0.75687283016934	-4.38003790001572
425	Cyp2d11|Cyp2d34	-1.4902279045	9.39080727775	-3.83406417133236	0.0257872302816234	0.75687283016934	-4.38004563994296
426	Rem1	1.3484410125	2.76422110275	3.83302864765706	0.0258069754496453	0.75687283016934	-4.38007805229304
427	Il1rapl1	1.5686457305	2.85045642675	3.82856395316312	0.0258923238348888	0.75687283016934	-4.38021802037588
428	Car13	1.918357629	7.800600205	3.81951980885821	0.0260662968483895	0.75687283016934	-4.38050265813356
429	9630013D21Rik	-1.3684978875	7.83990359675	-3.81711330204042	0.0261128339505387	0.75687283016934	-4.38057864574612
430	Bdh2	-1.32008445999999	14.987721775	-3.81506313171334	0.0261525620338154	0.75687283016934	-4.3806434648345
431	Mrgpra2b|Mrgpra2a	1.118584125	2.199152436	3.81411294018557	0.0261710003727938	0.75687283016934	-4.38067353247584
432	Nrap	-1.653404892	7.776107657	-3.8003594625933	0.0264397104778374	0.75687283016934	-4.38111059337537
433	Smox	1.645956385	8.9474112405	3.79306457102217	0.0265836326037771	0.75687283016934	-4.38134382297043
434	Nek6	1.81383566583334	8.29672592958333	3.78901604306644	0.0266639284568309	0.75687283016934	-4.38147368546321
435	Dleu7	-1.197407119	9.9485292255	-3.78301293540026	0.0267835478589553	0.75687283016934	-4.3816668038805
436	Armh4	-1.0088803255	7.06878109425	-3.78157488471208	0.0268123021269102	0.75687283016934	-4.38171316515161
437	Abcb1a|Abcb4|Abcb1b	1.0881593455	7.18888164675	3.781129119845	0.0268212231494123	0.75687283016934	-4.3817275439777
438	Gjb5	1.895393156	3.385404356	3.77239718848722	0.0269967227503426	0.75687283016934	-4.38200995447467
439	Actrt2	2.2703362345	5.00722302125	3.76278383449077	0.0271915969948863	0.75687283016934	-4.3823225269788
440	B4galnt2	-1.1212846575	4.28383313875	-3.76027113254613	0.027242821347282	0.75687283016934	-4.38240451325339
441	Cttn	1.24420105125	6.324085104125	3.75154125507005	0.027421727660932	0.75687283016934	-4.38269028781359
442	4930517O19Rik	-4.050277486	3.70292328	-3.74724509063804	0.0275103090519505	0.75687283016934	-4.38283145576727
443	Rtn4r	1.0399664125	6.97947020775	3.74589798664752	0.0275381580292838	0.75687283016934	-4.38287579285601
444	Ftcd	-2.1143375345	9.54383185275	-3.7455829490811	0.0275446759387941	0.75687283016934	-4.38288616665483
445	Anxa2	2.042322879	9.916404835	3.74538903747538	0.0275486887918266	0.75687283016934	-4.38289255286804
446	Hk2	2.8329646135	5.75332941725	3.74223847615942	0.0276139894586652	0.75687283016934	-4.38299641305709
447	Dnmt3b	1.051236172	5.9016093635	3.73705543579055	0.0277218369139807	0.75687283016934	-4.38316768903684
448	Elf3	1.266485299	9.12141618	3.73675307784304	0.0277281444934905	0.75687283016934	-4.3831776965192
449	Gm16838	-1.924926152	3.0966193125	-3.73568925867867	0.0277503513626262	0.75687283016934	-4.3832129209175
450	5031434C07Rik	-1.297419688	2.743152409	-3.72700087163377	0.0279325506060334	0.75687283016934	-4.38350142098146
451	Vmn2r10	1.693127596	3.514233034	3.7254116596739	0.027966038135265	0.75687283016934	-4.38355434897985
452	Spsb1	1.745286409	4.989777915	3.72498253233598	0.0279750891879946	0.75687283016934	-4.38356864926454
453	C3	3.4087369645	9.66636119425	3.7222898269426	0.0280319664617911	0.75687283016934	-4.38365846277371
454	Fam110d	1.1142221745	10.56554857275	3.712455427445	0.0282409233845434	0.75687283016934	-4.38398768116146
455	Cmbl	-1.711207835	13.4593633675	-3.70636709944799	0.028371258106185	0.75687283016934	-4.38419244211279
456	Slc15a3	1.013730633	6.2998693585	3.70432373247059	0.0284151689150845	0.75687283016934	-4.38426132701688
457	Akr1b8	2.298623945	11.5465538225	3.70312300343718	0.0284410113851179	0.75687283016934	-4.38430184364048
458	Anln	1.28132030925	3.717404772375	3.69901127649038	0.0285297272500347	0.75687283016934	-4.38444080213419
459	Adgrg3	1.4850031225	6.73602399075	3.69498675599159	0.0286168954281192	0.75687283016934	-4.38457713647685
460	Wfdc21	2.6814861295	5.26097747775	3.67874680714753	0.0289720271415678	0.75687283016934	-4.38513054465061
461	Myc	2.25496072716667	7.74395005508333	3.66906512479023	0.0291863552187005	0.75687283016934	-4.38546297396231
462	Il15	-1.3007541925	7.57039682025	-3.66507842275121	0.0292751840253399	0.75687283016934	-4.38560040905118
463	Arpc1b	1.435414795	13.8111944375	3.66130064350001	0.0293596683478094	0.75687283016934	-4.38573093806955
464	Camk2b	1.503443087	6.4486467615	3.66052651043124	0.0293770180930535	0.75687283016934	-4.38575772140265
465	Shisal1	1.159864336	4.129815952	3.65693107538456	0.0294577657832121	0.75687283016934	-4.38588227494843
466	Tgfb1i1	1.11945777266667	6.52281000133333	3.65183935506328	0.0295725905512184	0.75687283016934	-4.38605911236087
467	1700054M17Rik	-2.25553421	3.4408999375	-3.64860128728462	0.0296459027555579	0.75687283016934	-4.38617184646223
468	Csgalnact1	-1.187723287	8.439861236	-3.64624559196481	0.0296993794807822	0.75687283016934	-4.38625399511601
469	Oip5	-1.1940917535	4.21847758725	-3.64493158602095	0.0297292609010763	0.75687283016934	-4.38629986692175
470	Bcl6	-1.15011904	11.70572769	-3.64333359978764	0.0297656506318371	0.75687283016934	-4.38635570009919
471	Tubb2b	2.1216629715	8.89687951625	3.63944284025275	0.0298544838333616	0.75687283016934	-4.38649186113569
472	Pah	-2.36952685	14.182139385	-3.62698906487295	0.0301410514653092	0.75687283016934	-4.38692978974661
473	Adh1	-1.010946685	13.787815425	-3.62388444328722	0.0302130222074386	0.75687283016934	-4.38703946133143
474	Sh2d5	2.297476243	5.001891472	3.62054520750723	0.0302906703233631	0.75687283016934	-4.38715764427489
475	Cntd1	-1.1536917845	3.52960521125	-3.61658461321229	0.0303830888775436	0.75687283016934	-4.3872981195564
476	Ldhd	-1.33349059249999	10.7447046375	-3.61569195463568	0.0304039670063467	0.75687283016934	-4.38732982578001
477	Tnfrsf10b	2.11564678133333	4.1318660265	3.61412574051523	0.0304406418304197	0.75687283016934	-4.3873854961751
478	Rtp3	-1.0010316495	5.86480952075	-3.60909176740216	0.0305588913914759	0.75687283016934	-4.38756477430769
479	Chaf1b	1.00226346575	5.425148775375	3.60908038344512	0.0305591594503307	0.75687283016934	-4.38756518033398
480	Hkdc1	1.30262747	9.0484913795	3.60838336944699	0.0305755776565278	0.75687283016934	-4.3875900455904
481	A230081H15Rik	-1.8497873015	2.96619449625	-3.60766098767961	0.0305926049695964	0.75687283016934	-4.38761582658193
482	Klra5	-2.620330816	3.2437970445	-3.60215458247154	0.0307227847896389	0.75687283016934	-4.38781270468244
483	Inmt	-3.518863075	13.7297867225	-3.59882631960184	0.0308018037793331	0.75687283016934	-4.38793201456527
484	Mlkl	1.704547129	6.9804522815	3.5966147700138	0.0308544496210943	0.75687283016934	-4.38801142253029
485	Cxcl1	4.380483124	7.9176611405	3.59409240369588	0.0309146309575109	0.75687283016934	-4.38810211709289
486	Gsdma	2.288344864	3.6216595825	3.59168050357264	0.0309723130987959	0.75687283016934	-4.38818896590613
487	Ptrh1	2.2704299105	10.60903491975	3.58640277470198	0.031099000391588	0.75687283016934	-4.38837944013221
488	Gpr84	1.587581781	3.065324331	3.58604632880663	0.0311075797453232	0.75687283016934	-4.38839232571505
489	Mettl7a1|Mettl7a2|Mettl7a3	-1.3155923155	9.99080503725	-3.57350933846451	0.0314112130906447	0.75687283016934	-4.38884726848523
490	Abca17	1.367699989	3.6738511115	3.56695342730375	0.0315714559932853	0.75687283016934	-4.38908651395861
491	Fosl1	3.8793751035	6.17935915625	3.56487999096657	0.031622347100353	0.75687283016934	-4.38916237315866
492	St3gal1	1.017981125	8.6950781355	3.5597226602689	0.0317493726457353	0.75687283016934	-4.38935146412322
493	Ucp2	1.21741264025	9.620469215375	3.55615980653593	0.0318374960789694	0.75687283016934	-4.38948243157132
494	Arntl2	1.12967983175	3.467582807625	3.55374575153075	0.0318973777418489	0.75687283016934	-4.3895713271561
495	Sbno2	1.32462771425	7.029153614875	3.552781130593	0.0319213446542006	0.75687283016934	-4.38960688404473
496	C1qtnf3	-2.72259905175	8.331022804625	-3.54704220831608	0.0320643964420332	0.75687283016934	-4.3898188465706
497	Saa4	1.0967948765	4.2450399725	3.54336759698584	0.0321564098141624	0.75687283016934	-4.38995494407506
498	Ugt3a1	-1.29861785499999	14.1949064075	-3.52755045788434	0.0325562353755307	0.75687283016934	-4.39054416192642
499	6330415B21Rik	-3.133686261	3.2796445885	-3.51778854115129	0.0328060759005481	0.75687283016934	-4.39091057921964
500	Col1a1	2.232667792	7.0757445045	3.51743025627521	0.0328152907723408	0.75687283016934	-4.39092406800961
501	Tc2n	-1.7328516095	4.59542614625	-3.51202089359099	0.0329548070957092	0.75687283016934	-4.39112807003413
502	Gm45928|Pold4	2.004976488	9.953204016	3.50588800453007	0.0331138749519626	0.75687283016934	-4.39136015250033
503	Capg|5730416F02Rik	1.931474223	8.1597234495	3.50235271976296	0.0332060016127622	0.75687283016934	-4.39149432054921
504	Nptxr|Npcd	1.036929517	4.581301692	3.49457358924177	0.0334098405616847	0.75687283016934	-4.39179054229032
505	Itga6	1.486059365	11.75093769	3.49432946246192	0.0334162625490508	0.75687283016934	-4.39179986060124
506	Slc16a3	1.720770848	7.783014409	3.49333070365446	0.0334425517857597	0.75687283016934	-4.39183799728969
507	Alk	-1.615745076	4.2276906255	-3.49119930845112	0.0334987399272497	0.75687283016934	-4.39191945849079
508	Cad	1.029677111	7.893100355375	3.49067937647911	0.0335124641908632	0.75687283016934	-4.3919393457959
509	Mt2	3.07466794	15.26655073	3.48843866822627	0.0335716902946825	0.75687283016934	-4.39202512293355
510	Tnfsf4	-1.243949998	2.290758037	-3.48841794637783	0.033572238616769	0.75687283016934	-4.39202591672606
511	Ms4a6d	1.958004394	5.557812659	3.48672150765547	0.0336171658460046	0.75687283016934	-4.39209093548482
512	Ccl2	1.836656832	7.8575931075	3.48265059274092	0.0337252811568708	0.75687283016934	-4.39224722803707
513	Slc39a8	-1.38765516825	9.075605870625	-3.4821745549101	0.0337379518763141	0.75687283016934	-4.39226552907057
514	Tmem140	-1.26070333	11.584741315	-3.47713415253643	0.0338724749278248	0.75687283016934	-4.39245962350823
515	Trim6	1.0928444286	4.2466363189	3.47256103282449	0.0339951019761048	0.75687283016934	-4.39263622905737
516	Cd44	1.4778431135	5.30104120825	3.46920151325188	0.0340855370914617	0.75687283016934	-4.39276627467317
517	Osbp2	-2.0538651645	6.82487961275	-3.46911254058462	0.0340879361992639	0.75687283016934	-4.39276972231046
518	Maff	2.727483292	7.74049831	3.45567297486889	0.0344527417431508	0.75687283016934	-4.39329260448235
519	Rrad	1.5245633845	6.10191672975	3.45235955555612	0.0345434233504425	0.75687283016934	-4.39342216275775
520	Abcb1b	1.135801101	6.43535876575	3.45224557314425	0.0345465480726077	0.75687283016934	-4.39342662415563
521	Tox	-1.00158531125	3.555200210125	-3.44208455858985	0.0348265141193467	0.75687283016934	-4.39382556061454
522	Il34	1.928964192	10.870981669	3.44203905410858	0.0348277742053249	0.75687283016934	-4.39382735264153
523	4931408D14Rik	-1.342098198	8.347904672	-3.43876090924498	0.0349186994755118	0.75687283016934	-4.39395657868083
524	D630029K05Rik	-2.061149316	9.628132727	-3.43396547258305	0.0350522393324491	0.75687283016934	-4.39414607396744
525	Cldn4	1.484950961	7.2285972485	3.43249986251206	0.0350931786011899	0.75687283016934	-4.3942040971737
526	Card19	1.074143985	12.8438901225	3.43216421573938	0.0351025626339008	0.75687283016934	-4.39421739252237
527	Micall2	1.2171892055	7.98565640875	3.42669279202735	0.0352559716893466	0.75687283016934	-4.39443449876095
528	Sema7a	1.1297081655	10.08298552225	3.4239187248134	0.0353340684681549	0.75687283016934	-4.39454484572319
529	Ugt8a	-2.15901587225	8.234997431625	-3.41821523214762	0.035495309075545	0.75687283016934	-4.39477229609075
530	Cela1	2.17656735675	5.440916933625	3.41820566610652	0.0354955802758816	0.75687283016934	-4.3947726782292
531	Uck2	1.1440782145	10.38061898275	3.40833368655973	0.0357768251282292	0.75687283016934	-4.3951682078254
532	Tex48	1.870532291	4.660989678	3.40062267511651	0.0359984242361909	0.75687283016934	-4.39547878859614
533	Chst13	2.0380769125	5.06062079425	3.40014783673277	0.0360121255288961	0.75687283016934	-4.39549796091826
534	S100a11	1.43640924833334	13.2600973175	3.39603692248482	0.0361310143777315	0.75687283016934	-4.3956641738645
535	Has3	-1.169877228	3.1670609965	-3.39304792876286	0.0362177616494479	0.75687283016934	-4.39578528289799
536	D17H6S56E-5	1.5768136545	8.5498527525	3.39173468649798	0.0362559562546027	0.75687283016934	-4.39583856202207
537	Ctxn1	1.400653041	5.892899001	3.38852962638636	0.0363493820725704	0.75687283016934	-4.39596876996573
538	Slc34a1	-1.80189179999999	16.04378729	-3.38772853973935	0.0363727797832378	0.75687283016934	-4.39600135386557
539	Mt1	1.852145582	11.4225981335	3.3820386487202	0.0365395037027996	0.75687283016934	-4.39623323972241
540	Nit2	-1.050098605	11.4386975175	-3.3804126631576	0.0365873213485174	0.75687283016934	-4.39629965089287
541	Fcamr	-2.5196499185	5.38196037875	-3.37857646642173	0.0366414139549752	0.75687283016934	-4.39637472590454
542	Mettl7a1|Mettl7a2	-1.100920745	12.4357299275	-3.3782680791547	0.0366505084376011	0.75687283016934	-4.3963873427989
543	Klf10	1.128526809	9.3525681875	3.37687571695883	0.0366916045747492	0.75687283016934	-4.39644433694103
544	Cbr1	1.399631235	12.8057436475	3.37616943773763	0.0367124724547889	0.75687283016934	-4.39647326560122
545	Slfn4	2.3333656355	3.20867377625	3.37525839943076	0.0367394118487946	0.75687283016934	-4.39651059918069
546	Mrln	-1.104855583	6.3519798985	-3.37379142356172	0.0367828416477388	0.75687283016934	-4.39657075759597
547	Gcnt1	-1.52849024983333	11.1301771434167	-3.37150190843598	0.0368507495026869	0.75687283016934	-4.39666475316327
548	Stn1	1.045207744	6.8419644915	3.36760681863009	0.0369666354796065	0.75687283016934	-4.39682496292676
549	Tuba1c	1.55298219	14.98351	3.36438337014955	0.0370628794291991	0.75687283016934	-4.39695783141036
550	Birc3	1.0576665785	8.90071470625	3.36427104809929	0.0370662386548541	0.75687283016934	-4.39696246590067
551	Slc22a22	-3.2970023975	8.94702724625	-3.35344643891878	0.0373917426486419	0.75687283016934	-4.3974105703716
552	Mep1b	-2.95997142399999	10.065174263	-3.34928230496988	0.0375179006139761	0.75687283016934	-4.39758373162917
553	Capg	2.2266262585	11.19429163075	3.34879055703263	0.0375328334356029	0.75687283016934	-4.39760420915302
554	Nr2e1	1.0052263305	2.26541651275	3.34637089532094	0.0376064178232979	0.75687283016934	-4.39770505788723
555	4930412M03Rik	-2.99543074699999	5.290112994	-3.34572246027995	0.0376261676423383	0.75687283016934	-4.39773210890712
556	Muc1	1.43953041025	6.921801774375	3.33269884563648	0.038025560574782	0.757496550392706	-4.39827766487955
557	Nat8	-1.852599365	14.6135271075	-3.33096365486596	0.0380791674932844	0.757496550392706	-4.39835067556553
558	Atf3	1.8130966385	7.28472483275	3.33000291210349	0.0381088887485959	0.757496550392706	-4.39839113310421
559	Gm16508	-2.0007480375	3.39602808575	-3.32534040035046	0.0382535339610814	0.757496550392706	-4.3985878081068
560	Tnfrsf12a	3.16809586	12.0645663	3.32507097531374	0.0382619130210152	0.757496550392706	-4.39859918996857
561	Flot1	1.12675813	10.89500307	3.32384212419934	0.0383001587463977	0.757516842377732	-4.39865112626739
562	Hmga1|Hmga1b	1.719196425	13.1507203125	3.31113114882029	0.0386985440090799	0.758852616577543	-4.39919061114437
563	Lrriq3	-1.3341863655	5.311085512	-3.30483852411538	0.0388976571156042	0.758852616577543	-4.39945922240685
564	Upp2	-3.3216102785	4.79210864075	-3.30360560723262	0.0389368172961758	0.758852616577543	-4.39951197133052
565	Tmem86a	-1.660653786	9.916242222	-3.29811667180206	0.0391117490290388	0.758852616577543	-4.39974728686154
566	Hs6st2	-1.45783708975	4.906985552625	-3.29341510062356	0.0392623583501539	0.758852616577543	-4.39994946941343
567	Mpped1	-1.931944448	7.4016549525	-3.28679982850132	0.0394754831529731	0.758852616577543	-4.40023492285944
568	Proz	-2.47093194266666	5.26350329066667	-3.27944804991519	0.039714010991948	0.758852616577543	-4.40055350091571
569	Fbp1	-1.13925017	17.023242545	-3.27941668790794	0.0397150323273056	0.758852616577543	-4.40055486298025
570	Dcst1	-1.74611046166666	5.43385416483333	-3.27803652352734	0.039760010831496	0.758852616577543	-4.40061482969996
571	Cetn4	-1.1327638135	8.33194932525	-3.27685608634271	0.039798530173054	0.758852616577543	-4.40066615826503
572	Mex3a	1.484362331	6.8722345665	3.27224311961794	0.039949499322158	0.758852616577543	-4.40086709473551
573	Ces1f	-1.83414281999999	14.039215455	-3.27142048495009	0.0399764958522615	0.758852616577543	-4.40090298696538
574	Ugt2b5|Ugt2b37|Ugt2b38	-2.273311395	12.5475025625	-3.26976757899282	0.0400308074845763	0.758852616577543	-4.40097515873188
575	F11	-1.439379189	3.225482485	-3.26497934229353	0.0401886543605429	0.758852616577543	-4.40118463876847
576	Eif6	1.23368441300001	11.2036282755	3.25915526574976	0.0403816826672185	0.758852616577543	-4.4014402566612
577	Or5l14	-1.333780191	3.473476849	-3.25853696890703	0.0404022419364578	0.758852616577543	-4.40146744666843
578	H2-Bl	-1.160080732	4.88640791975	-3.25788787188085	0.0404238392235383	0.758852616577543	-4.40149600210696
579	Calml3	1.8787849345	7.00983107525	3.25515164333978	0.0405150376413946	0.758852616577543	-4.40161649946687
580	E2f1	1.04187384725	5.148484081125	3.25475396174434	0.0405283134293822	0.758852616577543	-4.40163402912431
581	Ugt2b5|Ugt2b38|Ugt2b36	-2.30251490649999	11.27411751675	-3.25472571382972	0.0405292566320068	0.758852616577543	-4.40163527444281
582	Slc7a5	1.668093708	5.551331336	3.25402108801134	0.0405527929525111	0.758852616577543	-4.40166634500787
583	Fmo2	-1.43997480575	10.922322389625	-3.24499013858876	0.0408559447162473	0.758852616577543	-4.40206574441449
584	Chrna7	-2.2739613975	4.01931945975	-3.24338364969573	0.0409101633088585	0.758852616577543	-4.40213702204937
585	Slc5a8	-2.063258077	10.9571784465	-3.24243651181217	0.0409421704620884	0.758852616577543	-4.40217907780325
586	Or5p51|Or5p68|Or5p58|Or5p59|Or5p78	1.1248934655	3.31685639975	3.24138493734723	0.0409777430040645	0.758852616577543	-4.40222579919614
587	Cd300lf	1.3398341835	4.57805227175	3.23675572297875	0.0411347924729087	0.759318256307934	-4.40243183007487
588	Apex1	1.0223579445	10.31114757775	3.23365437267451	0.041240422395266	0.759318256307934	-4.4025701852525
589	Amigo2	1.159539497	4.8875221535	3.23288996664116	0.0412665087955197	0.759318256307934	-4.40260432644014
590	Acod1	2.27593435925	3.138782094875	3.23285333953471	0.0412677592551043	0.759318256307934	-4.40260596273968
591	Itih2	-2.044556048	5.7325615835	-3.21187404250139	0.0419917212068167	0.761652076636551	-4.40354921570859
592	Slitrk6	-2.680969332	7.312067998	-3.20193262103579	0.0423402341543847	0.763646549157533	-4.40400041436224
593	Pdlim7	1.60792643975	7.198804428	3.19786554322546	0.042483836455642	0.764178477149533	-4.4041857901659
594	Sult1c2	-1.39840389999999	12.67802808	-3.19715847465431	0.0425088630000053	0.764178477149533	-4.40421806494614
595	Ccl7	2.0534592715	5.0717332595	3.19308903684832	0.0426532525733473	0.764178477149533	-4.4044040885344
596	Azgp1	-2.4798475655	10.52021991725	-3.19189059260014	0.0426958899349377	0.764178477149533	-4.40445896020041
597	9130024F11Rik	-1.215170457	7.104184254	-3.18760661772147	0.0428487307693852	0.764178477149533	-4.40465543310928
598	Acat3	1.2631406715	9.56984751025	3.18439966390927	0.0429635864055503	0.764178477149533	-4.40480284742345
599	Tbxas1	-1.33751320874999	8.768239288125	-3.18182786752196	0.0430559674766491	0.764178477149533	-4.40492127377475
600	Ripk3	1.3774976225	7.14984601525	3.17160012547222	0.0434257793028094	0.764178477149533	-4.40539408396021
601	Lctl	-2.4472808575	5.99865325525	-3.16968708388038	0.0434953828767881	0.764178477149533	-4.40548284833303
602	Pigr	-1.3254509345	10.17191508775	-3.16001917986496	0.0438492394754965	0.764178477149533	-4.40593302361462
603	Dusp10	1.5591441365	3.97379079875	3.15776295538041	0.0439323278533254	0.764178477149533	-4.40603846506441
604	Osmr	2.352037965	6.9985047315	3.1519421960252	0.0441475786789826	0.764178477149533	-4.40631116167761
605	Pla2g2e	1.2478765645	2.55371683275	3.14502046140082	0.0444052302995158	0.765050745632433	-4.4066367021815
606	Plec	1.1249613955	7.91280642575	3.14497551214465	0.0444069094905263	0.765050745632433	-4.40663882072027
607	Lyve1	1.293384809	2.826555508	3.14228214653259	0.0445076691641509	0.765050745632433	-4.40676587010737
608	Hnmt	-1.221974268	9.550855856	-3.13998968839231	0.0445936517561198	0.765598633608426	-4.40687417304296
609	Mcm5	1.0668827995	8.62459667325	3.13034179246622	0.0449577530767041	0.765940848825219	-4.40733163692655
610	Or6c204|Or6c203	-1.3231499115	3.16898231275	-3.12866810328099	0.0450212868320976	0.765940848825219	-4.40741127146266
611	Mapkapk2	1.012251714	10.0150616765	3.12617169294649	0.0451162560069118	0.765940848825219	-4.4075302028279
612	Wnt10a	1.283305905	7.5813949465	3.12421256170197	0.045190957888105	0.765940848825219	-4.40762366495992
613	Adamtsl4	1.253548294	5.074724674	3.1212725584554	0.045303345228427	0.765940848825219	-4.40776413080411
614	Tox3	-1.014482298	7.7869731925	-3.11947481932588	0.0453722361063439	0.765940848825219	-4.40785014674343
615	Ppp1r14b	1.341466505	12.831618695	3.11895631974333	0.0453921292991321	0.765940848825219	-4.40787497283669
616	4930474N05Rik	1.1834030735	2.81947780625	3.11466112168881	0.0455573342095052	0.765940848825219	-4.40808093284209
617	Arl4c	1.020828105	6.34341987583333	3.11445133027457	0.0455654222110369	0.765940848825219	-4.40809100647052
618	Ccdc120	1.3058649025	6.97739973725	3.11330406299696	0.0456096834658722	0.765940848825219	-4.40814611809112
619	Abcc3	2.790252266	6.20216698825	3.11321238322441	0.0456132227189547	0.765940848825219	-4.40815052380968
620	Gml2	1.4489510025	3.19830877775	3.11129874108751	0.0456871748249266	0.766550191291762	-4.40824254132408
621	Kif20b	-1.138765518	4.7345427175	-3.10748531814308	0.0458349819278227	0.766634933266431	-4.40842623156158
622	Il11	2.869697207	7.407092349	3.10364549789737	0.0459844045482173	0.766634933266431	-4.40861162717477
623	Tmem40	1.08366035425	4.486735667625	3.09899926425775	0.0461660065801903	0.766634933266431	-4.40883654199299
624	Ier2	1.338525406	8.7932494425	3.09047649785522	0.0465014151896448	0.766634933266431	-4.40925077966849
625	Abat	-1.37472968999999	12.34421032	-3.08693712148624	0.0466415818228318	0.766634933266431	-4.40942344304138
626	Lcn2	5.6785383885	10.56715236575	3.08353080732615	0.0467769676559731	0.766634933266431	-4.4095899692265
627	Cndp1	-2.866626191	6.6675929015	-3.08087246857218	0.0468829591107966	0.766634933266431	-4.40972017054041
628	Magec2	2.493805131	2.9221872655	3.07388607914377	0.0471629202109678	0.766634933266431	-4.41006336649893
629	4930448D08Rik	2.1549057765	2.84041213825	3.07069454495735	0.0472914931106901	0.766634933266431	-4.4102206357898
630	Sox9	3.1016685875	6.099847164	3.06933408635924	0.0473464303672552	0.766634933266431	-4.41028776877616
631	Klf6	1.20685414	11.3661442675	3.06892592844101	0.0473629275905014	0.766634933266431	-4.4103079206032
632	Aldh4a1	-1.02425577475	10.273543902625	-3.06586255674126	0.0474869698997157	0.766634933266431	-4.41045932845369
633	Gale	1.14063396	12.467216145	3.0633855392226	0.0475875601994008	0.766634933266431	-4.41058196385183
634	Prok1	-1.00241829	7.93732497725	-3.05656609175075	0.0478658436861242	0.766634933266431	-4.41092055448975
635	Zfp750	-1.5945612685	6.44612950775	-3.05318048764882	0.0480047403869703	0.766634933266431	-4.41108917940182
636	4930511A02Rik	2.943695331	3.6180321095	3.05131238896775	0.0480815914007346	0.766634933266431	-4.41118237290184
637	Coq8a	-1.069164925	8.35782265075	-3.04838365219495	0.0482023786322775	0.766634933266431	-4.41132869356566
638	Zfhx4	1.675253735	2.642509974	3.04217640162659	0.0484596072349899	0.766634933266431	-4.41163968107507
639	Sord	-1.538448065	14.5578406475	-3.04026247312155	0.0485392587152697	0.766634933266431	-4.41173580957193
640	Ccdc144b	1.3222216085	2.86273560325	3.0373288796737	0.0486616561656588	0.766634933266431	-4.41188337103491
641	Gm31592	1.4208477245	2.93674952375	3.03641972855955	0.048699664947681	0.766634933266431	-4.41192915586703
642	Slc2a12	-1.5172601515	8.12733365825	-3.03216447359626	0.0488780469499604	0.766634933266431	-4.41214379070179
643	Opn4	3.489292727	3.69287246	3.02972955885855	0.0489804786971408	0.766634933266431	-4.41226686032988
644	Samd5	2.0955371025	7.32650660725	3.02566836999479	0.0491519085294788	0.766634933266431	-4.4124725380353
645	Rn45s	1.11498553250001	12.97894056375	3.02524105728142	0.049169988727477	0.766634933266431	-4.41249420902425
646	Amacr	-1.71513566	14.38213134	-3.02078327700213	0.049359088903258	0.766634933266431	-4.41272062325046
647	Eprn	1.1676316325	8.84564972975	3.01221510572632	0.0497250534505122	0.766634933266431	-4.41315755380476
648	Crot	-1.01523189849999	10.7470399435	-3.00980184514417	0.0498287263060916	0.766634933266431	-4.41328103313483
649	Fut9	-1.2649391513	9.49708534145	-3.00756799622363	0.0499249269720104	0.766634933266431	-4.41339549594979
650	Mvp	1.4600126465	8.88823784025	3.0060014441016	0.0499925257815389	0.766634933266431	-4.41347586022102
