# Supplementary material for: Identification and validation of hub genes in drug induced acute kidney injury basing on integrated transcriptomic analysis
Source: Front Immunol. 2023 Mar 29;14:1126348. doi: 10.3389/fimmu.2023.1126348 (PMC10090697; doi:10.3389/fimmu.2023.1126348)
Supplement: Supplementary file 5 [file Table_4.csv]

	symbol	logFC	AveExpr	t	P.Value	adj.P.Val	B
1	Vcam1	4.554069397	11.4908736215	33.6057662368548	3.28503621308328e-07	0.0010070223562554	7.44561314690926
2	C3	5.04475088	14.666203125	31.3786560606062	4.6617719254624e-07	0.0010070223562554	7.19322486138481
3	Klk1b8	-3.80548593	14.151473015	-27.1664947462135	9.72256176523647e-07	0.0010070223562554	6.62015915909016
4	Tlr2	3.569384497	9.1889494165	26.3391076122862	1.13818617082548e-06	0.0010070223562554	6.49008452885967
5	Ubd	4.4348413115	9.47992951425	25.8600920134363	1.24971013049669e-06	0.0010070223562554	6.41177005447275
6	Sox9	3.7595253805	7.65391793275	25.4663931867708	1.35124580924273e-06	0.0010070223562554	6.34567862081512
7	Serpina3g	3.361610725	10.4894960475	24.9391444235382	1.50309688585e-06	0.0010070223562554	6.25463813957239
8	Cebpd	3.2634254	12.639632705	24.8844204745463	1.51999697891233e-06	0.0010070223562554	6.24501866902381
9	Sprr2f	6.4953512335	8.69157504825	24.6269204720374	1.60263037459041e-06	0.0010070223562554	6.19931540416565
10	Aif1	3.21684523	10.965622305	24.2727037844864	1.7252396029731e-06	0.0010070223562554	6.13524019654068
11	Klk1|Klk1b9|Klk1b22|Klk1b3|Klk1b5	-3.42675304499999	15.5506874425	-23.6462048538282	1.97069540662728e-06	0.00100729306885719	6.01837483858967
12	Ccl2	4.5900310245	9.87183005775	23.4168364385635	2.07084406823475e-06	0.00100729306885719	5.97442121908239
13	Mki67	3.880901145	9.9584544825	22.0768889431842	2.79391137606943e-06	0.00103152467888945	5.7043446283869
14	Foxj1	3.2292420645	7.26088738175	22.0294368429809	2.82461781922411e-06	0.00103152467888945	5.69434426393683
15	Mmp14	3.1294121655	8.43046590075	22.0215722072155	2.82974587898814e-06	0.00103152467888945	5.69268382142082
16	Sting1	2.93849431650001	10.83163510175	21.9003098772459	2.91023773419774e-06	0.00103152467888945	5.66697352450634
17	H1f5	3.6157005015	8.05650485825	21.7636202216828	3.00426923781406e-06	0.00103152467888945	5.63774616355029
18	Fga	2.9689596005	8.10848116925	21.0456003305083	3.56214187592866e-06	0.00109869408638124	5.47980808704034
19	Lyz2|Lyz1	5.2705684815	7.67769969425	21.0290939926772	3.57635560069276e-06	0.00109869408638124	5.47608791626133
20	Lgi2	4.3850891845	7.78622592725	20.6979277116717	3.87635280866575e-06	0.0011313135672091	5.40057399437026
21	Socs2	2.725253602	9.266741899	20.4193870677232	4.15215964933191e-06	0.00115410266062621	5.33574277461572
22	Samd5	3.1494533905	8.45594405975	20.1166975633983	4.47886769919143e-06	0.00115518523894256	5.26388772922067
23	Ly86	2.7775208245	10.86126196275	20.0526569972054	4.55186919576476e-06	0.00115518523894256	5.24849416952821
24	Cd14	3.4875620525	10.47878364875	19.846615724595	4.7965649110722e-06	0.00116656455774702	5.19850679443963
25	C1qc	3.1162378905	11.53412062975	19.5316242775236	5.20170546639083e-06	0.00121449419229293	5.12070291183275
26	Panx1	3.0804139175	9.51850563625	19.2000014462542	5.67316470000487e-06	0.00127362547515109	5.03693297520286
27	Egf	-5.021050252	12.029212909	-18.9100539173041	6.1276536361868e-06	0.00132470793608972	4.96208140778413
28	Edn1	2.9394186285	8.03914538925	18.7510888252238	6.39523947065137e-06	0.00132837813524597	4.92039030528634
29	Cmtm3	2.659912072	10.921924279	18.634829543092	6.59978857668891e-06	0.00132837813524597	4.88960106737182
30	Ms4a6d	2.855263167	7.3308335195	18.367524813497	7.10044752591895e-06	0.00138151040695963	4.81783666904038
31	P2ry6	2.548841828	9.431253566	17.909490343409	8.06791835364087e-06	0.0014471447888161	4.69162226980929
32	Slc2a5	-2.857811605	12.3642807575	-17.8594562058065	8.18285660827146e-06	0.0014471447888161	4.67758028381547
33	B4galnt1	2.337372437	9.4105660415	17.8319517748214	8.24687118582354e-06	0.0014471447888161	4.66983945533062
34	Apoe	2.30726845	14.90101458	17.7147493580453	8.52643479992236e-06	0.0014471447888161	4.63667986892473
35	Perm1	-2.9282959715	7.07845533475	-17.6300348334404	8.73555606815312e-06	0.0014471447888161	4.61253484917088
36	Rnd1	2.3442055955	8.88682348225	17.555220625691	8.92534048267596e-06	0.0014471447888161	4.59108683480033
37	Fcgr4	2.239953673	9.6484378385	17.1777110821768	9.96144990806485e-06	0.00148578455559205	4.4810426646901
38	Col6a2	2.420760565	9.3595081025	17.0948186005032	1.02077988581027e-05	0.00148578455559205	4.45646542677178
39	2200002D01Rik	2.225055615	12.1655551375	17.0868193462133	1.02319540695738e-05	0.00148578455559205	4.45408566644585
40	Mmp2	3.1544832365	8.91996717675	17.0863144266426	1.02334810516624e-05	0.00148578455559205	4.45393540649077
41	Ccdc88b	2.3122415295	10.16573241025	17.0090754145367	1.04703012181259e-05	0.00148578455559205	4.43088306553417
42	Cdca5	2.9412218225	7.81823284375	16.9389688291243	1.06909287878818e-05	0.00148578455559205	4.40984419122793
43	Ccne1	2.4695771085	8.26036892525	16.7623329002788	1.1271848639614e-05	0.00153008791882389	4.35634418016091
44	Alox5ap	2.3601430845	10.33342103275	16.6588702439147	1.16295934047745e-05	0.00154277128871975	4.32467594281525
45	Nckap1l	2.224765596	8.90791191	16.3795747054517	1.26650395012161e-05	0.00162165970912274	4.23794161797825
46	Fcer1g	2.86441109	11.836310885	16.3502748628438	1.27799120472239e-05	0.00162165970912274	4.22873563151177
47	Lxn	2.397376881	10.6037544995	16.245763465131	1.31999001273103e-05	0.00163931525623639	4.19573020628335
48	Gpr176	2.3883833435	7.87736469675	16.0093378380207	1.42122665121605e-05	0.00163953783438421	4.12008353773944
49	Fxyd5	2.179957495	11.4622440775	15.9631827495647	1.44205525621094e-05	0.00163953783438421	4.1051546167272
50	Rgs10	2.0713973615	10.30503540425	15.8864779531897	1.47748068251342e-05	0.00163953783438421	4.08022634684438
51	Cd74	2.1907066	14.43686847	15.8737492329184	1.4834591876684e-05	0.00163953783438421	4.07607531636881
52	Ska1	2.248956444	6.574368246	15.8223064031701	1.5079167770964e-05	0.00163953783438421	4.05925725464599
53	Nfkbie	2.3469003515	9.30810820925	15.7569570981644	1.53968250295674e-05	0.00163953783438421	4.03779574917018
54	Clca3a1|Clca3a2	2.2971166435	9.25251712825	15.7419759754139	1.54707666942064e-05	0.00163953783438421	4.0328603896253
55	Snx20	2.363873908	9.866387796	15.7230981545236	1.55645445808186e-05	0.00163953783438421	4.0266331097017
56	Zfp239	2.602977792	8.6094485035	15.6694698153813	1.5834668770947e-05	0.00163953783438421	4.00889254327216
57	Cstb	2.034385735	13.5112025325	15.6018486817411	1.61832802894872e-05	0.00163953783438421	3.98641701308439
58	Cdkn3	2.350825313	6.5911547205	15.5812188407502	1.62914501275114e-05	0.00163953783438421	3.97953650386584
59	Mcm5	2.21058867600001	9.287025372	15.3380868595996	1.76334924279128e-05	0.0017140485027956	3.89760188508009
60	Dpys	-3.237531037	8.5003054565	-15.3320079141627	1.76687003396462e-05	0.0017140485027956	3.89553313945886
61	Lgals1	2.05672455	14.31748728	15.2902566699722	1.79127905894349e-05	0.0017140485027956	3.88129776151881
62	Ube2c	2.122856942	8.6886334135	15.1924725323053	1.85003666918149e-05	0.0017230436743163	3.84777290287941
63	Cdkn1a	2.211538484	9.738240183	15.1262528247278	1.89113339472282e-05	0.0017230436743163	3.82492159742886
64	Ripk3	2.4935973205	8.05690734125	15.0943880695016	1.91129623003414e-05	0.0017230436743163	3.81388263913891
65	Ccl8	2.6133152135	9.38590503825	15.0401716775086	1.94619417085623e-05	0.0017230436743163	3.79503582305435
66	Pf4	2.5270291235	10.41384951325	15.0369737513566	1.94827621217878e-05	0.0017230436743163	3.7939216050876
67	Tgfbi	2.26228858	12.35017847	14.8763411560137	2.05635703325495e-05	0.0017914859706133	3.73758579377075
68	Golm1	2.25555344	11.193506635	14.8191339593683	2.09656355226153e-05	0.00179965315508096	3.71734656121865
69	Hmga1b|Hmga1	2.00504347500001	13.4779206775	14.7445733592613	2.15038118505388e-05	0.00181909782277674	3.69082755385985
70	Tubb6	2.51146466	11.6140276	14.6108641092406	2.25107302918748e-05	0.00185731008265915	3.64286908025316
71	Tubb5	2.287619555	13.2387437675	14.5721774798366	2.28124755433942e-05	0.00185731008265915	3.62889582202894
72	Dusp8	1.964633865	8.6737727285	14.528196144975	2.31613897478366e-05	0.00185731008265915	3.61295669004747
73	Cxcl1	5.625625501	9.3626616695	14.490562411356	2.34650029050404e-05	0.00185731008265915	3.59927257789142
74	Ngfr	1.917999502	8.5183291375	14.4201808257797	2.40456332018949e-05	0.00185731008265915	3.57356787559056
75	Klf6	2.78479663	13.13948319	14.3973694317459	2.42374823892725e-05	0.00185731008265915	3.56520493769957
76	Hcls1	2.287022477	11.2678605115	14.3693031591406	2.44760335677087e-05	0.00185731008265915	3.55489404443806
77	Steap1	2.226067936	10.253220007	14.3207900599741	2.48950021109754e-05	0.00185731008265915	3.53701542562266
78	Ankrd1	2.5753195655	8.69757063225	14.3161406970576	2.49356016921439e-05	0.00185731008265915	3.53529824690235
79	Gbp2	2.483004534	11.077738623	14.2931547038043	2.51374844149517e-05	0.00185731008265915	3.5267990405555
80	Mpeg1	2.5361791985	11.35338979575	14.2474097642567	2.55450777508683e-05	0.00186383273539773	3.50983670484187
81	Gsdmd	1.854560228	9.255460046	14.2105417174025	2.58793140499258e-05	0.00186490810011625	3.49611936349335
82	Arg1	2.375150476	6.291575234	14.162537718873	2.63223448479734e-05	0.00187370154728806	3.47819607264059
83	Inmt	-3.58994269499999	15.0372272075	-14.0320424795362	2.75731141084336e-05	0.00188122210506947	3.42911162124709
84	Scara3	2.104281456	7.1697605	14.0303075295496	2.75902141074144e-05	0.00188122210506947	3.42845545210465
85	Cenph	2.2329465505	6.77442285575	13.9859817494781	2.80314108150207e-05	0.00188122210506947	3.41165901626027
86	Cpxm1	2.872899399	10.3226036755	13.9425487983485	2.84718931696013e-05	0.00188122210506947	3.39514066872218
87	Ccnb2	2.7688382285	8.69309215975	13.9423980311609	2.84734364938338e-05	0.00188122210506947	3.39508322497818
88	Cpne4	-1.952730812	6.5021586515	-13.805268732764	2.99193573327402e-05	0.00188122210506947	3.34253480494587
89	Tnfrsf12a	2.80840546500001	12.5319001775	13.791319133568	3.00712895993858e-05	0.00188122210506947	3.33715537636332
90	Relb	2.4017858295	10.26329616525	13.7584213586195	3.04332489069777e-05	0.00188122210506947	3.32444392350285
91	Wdfy4	2.232570201	10.4904529095	13.7222038644896	3.08377494302548e-05	0.00188122210506947	3.31040904317421
92	Ccl6	2.6982765395	10.64916576525	13.7172688646594	3.08933608809165e-05	0.00188122210506947	3.30849333533369
93	Plk1	2.819647039	8.609436246	13.7120651243463	3.09521300884454e-05	0.00188122210506947	3.30647244317255
94	Lrrc25	2.0830947365	7.95218240125	13.6655285277228	3.14836591396504e-05	0.00188122210506947	3.28836032399552
95	Marcks	2.18689344	12.325964765	13.6593201219062	3.15553886125982e-05	0.00188122210506947	3.28593862306709
96	Exo1	1.788943562	6.608122187	13.6278495320803	3.19219941955039e-05	0.00188122210506947	3.2736434017589
97	Cks1b|Cks1brt	1.9913151615	9.89975450425	13.6054146256138	3.21864396603933e-05	0.00188122210506947	3.26485833616735
98	Socs3	4.138899881	10.5635264695	13.5798973289877	3.24903947318848e-05	0.00188122210506947	3.25484597486851
99	Tmprss6	2.444149546	6.6822851055	13.5502683380922	3.28476253458475e-05	0.00188122210506947	3.24319309819679
100	Lgals3bp	2.061501595	13.3747010175	13.5433801159462	3.29313438996314e-05	0.00188122210506947	3.24047981166093
101	Tlr1	1.9093013175	7.43250348925	13.5399360691073	3.29732976371123e-05	0.00188122210506947	3.23912259900271
102	9630013D21Rik	-1.83139689	8.1177536515	-13.531797359029	3.30726926247982e-05	0.00188122210506947	3.235913760403
103	Ywhah	1.75109172	13.98958441	13.5054382311008	3.33970639524064e-05	0.00188122210506947	3.2255059479351
104	Emp3	2.0368974365	9.72131448175	13.4956536851559	3.35184339433313e-05	0.00188122210506947	3.22163661734642
105	Samd14	1.988890351	9.6339542245	13.4554874804447	3.40222000117398e-05	0.00189081807236668	3.20571897554688
106	Dpep1	-2.167230685	11.6551169825	-13.4307235784704	3.43372821091087e-05	0.00189081807236668	3.19587801659387
107	Rcn1	2.429830895	11.4038503825	13.3326171544631	3.56201680140287e-05	0.00194313009998024	3.15668630115933
108	H2-DMa	2.243323111	9.7691124795	13.0864167327181	3.90993309595642e-05	0.00210063348893187	3.0568682860835
109	Tpx2	2.299138693	7.24752025	13.0778712963241	3.92271801085444e-05	0.00210063348893187	3.05336545841876
110	Klc3	1.7780925115	9.42363339425	13.0102249122106	4.02569974185742e-05	0.00213618267211107	3.02554501192968
111	Fgd2	1.876316648	8.9448746515	12.9697388622867	4.0888730995191e-05	0.00214667256076383	3.00881624947833
112	Kif21b	2.1402732775	8.81641562225	12.9506786698338	4.1190222169873e-05	0.00214667256076383	3.00092018478698
113	Apoc2|Apoc2l	2.699212908	7.85613139	12.9196246396381	4.16871162749818e-05	0.00215334245749618	2.98802731065461
114	Sapcd2	2.828032706	7.4313838155	12.8386463743334	4.30167769516019e-05	0.00219211523068582	2.95424221124521
115	Shcbp1	2.270505133	7.001557122	12.8283854996116	4.31888387063336e-05	0.00219211523068582	2.94994414173416
116	Sphk1	2.334023985	12.2645753925	12.7780587688859	4.40447068752722e-05	0.00221628408647383	2.92880722774174
117	Lmnb1	1.8994134695	8.97617988925	12.6569485379281	4.61884406106888e-05	0.0023042899815777	2.87755668001766
118	Csf1	1.9338745255	9.83421361725	12.6217411166973	4.68347746019786e-05	0.00231673372331991	2.86255485293879
119	Loxl2	2.6588579565	8.40954467925	12.5982103475938	4.72727522601754e-05	0.00231874836086255	2.85250234915844
120	Col5a1	2.755580953	9.5121330735	12.5335087840314	4.85023960817427e-05	0.00235923738274277	2.82475307912868
121	Slamf9	1.692113615	11.1113830925	12.5018660414524	4.91176011866882e-05	0.0023694168440223	2.81112394489268
122	Oas1f	2.116755525	10.3178546225	12.4295650084609	5.05584790250498e-05	0.00241434036583465	2.77983801732137
123	Rad51	1.9973015875	6.89843161975	12.4139561900656	5.08761118721366e-05	0.00241434036583465	2.77305728081829
124	Cdca8	2.5785161015	8.93443260925	12.3843320235041	5.14855038334833e-05	0.0024235555312584	2.76016199399774
125	Chtf18	2.1529397995	7.43807040625	12.3291068823381	5.26448716303145e-05	0.00245830492564917	2.73603120346962
126	Trip13	2.4428376615	7.19676290775	12.2369186518439	5.46501903420607e-05	0.002516872756661	2.69548174232553
127	Cox6a2	-2.010973263	8.6834215895	-12.2319200971602	5.47614939345464e-05	0.002516872756661	2.69327347130869
128	Slc4a1	-3.1691732455	9.54411661725	-12.1678546906073	5.62121971213511e-05	0.00254622875310886	2.66488215185781
129	Adamts2	2.07390265375	8.378579496625	12.1508273068333	5.66054256162147e-05	0.00254622875310886	2.65730857905967
130	Sgo1	2.1230654285	7.15109755175	12.1463709030088	5.67088809155648e-05	0.00254622875310886	2.65532449715898
131	Pbk	2.410859387	6.9890797305	12.0544990470167	5.88926428548922e-05	0.00262409432323668	2.61424212699262
132	Atp6v1c2	-2.148579571	9.7034342645	-11.9493628700445	6.15156144566719e-05	0.00266784142262379	2.56680507301108
133	Lrg1	2.61915803	10.834273105	11.9478214801453	6.15550909512501e-05	0.00266784142262379	2.56610621180181
134	Chaf1a	1.5834749325	7.80234966225	11.9408452443686	6.17341362829116e-05	0.00266784142262379	2.56294197670518
135	Psmb8	1.943855825	10.9762497975	11.9356046306779	6.18690442456499e-05	0.00266784142262379	2.56056364503304
136	Lockd	1.948497291	8.1392886715	11.8720749605903	6.35326843970096e-05	0.00266784142262379	2.53164117863611
137	Arhgef40	1.61671468975	9.438398797625	11.861009054397	6.38278774545973e-05	0.00266784142262379	2.52658606604586
138	Osmr	2.41969312300001	11.0723812785	11.8375895747791	6.44580088481974e-05	0.00266784142262379	2.51587064738831
139	H2-DMb2|H2-DMb1	1.80315909500001	12.4236781475	11.8260134576863	6.47722098150361e-05	0.00266784142262379	2.51056554870328
140	Slc38a1	1.976215475	9.2878848375	11.8077585465931	6.52713960864227e-05	0.00266784142262379	2.50218820273256
141	Sdc3	1.6325432855	9.96692544725	11.7979806254573	6.55406572881029e-05	0.00266784142262379	2.49769522972037
142	Nek6	1.640081749	9.6372916905	11.7961126552675	6.55922469812273e-05	0.00266784142262379	2.49683643332115
143	Batf	1.5734803835	7.72099877275	11.7951894908353	6.56177608087018e-05	0.00266784142262379	2.49641195531451
144	Plscr3	1.76733226	11.393049305	11.7782489423823	6.60880545023448e-05	0.00266784142262379	2.4886161452328
145	St3gal1	1.606119147	9.3363830065	11.7716169862728	6.62732578859773e-05	0.00266784142262379	2.4855608901055
146	Mgp	2.81451534	15.21273136	11.7252314619904	6.75860102856406e-05	0.00268460481918587	2.46413930013429
147	Nfkb2	2.3495138555	9.93892149225	11.7244097051631	6.7609544015817e-05	0.00268460481918587	2.46375897093867
148	Clcf1	2.545597067	8.020081061	11.6742541255815	6.9064538671447e-05	0.00272384940692727	2.44049087668781
149	Chaf1b	2.508365351	8.485104923	11.6261812108453	7.04941832767859e-05	0.00275726408572357	2.41808715771492
150	Jpt1	2.1783020735	10.12472929825	11.6141806766911	7.08565380946608e-05	0.00275726408572357	2.41247884815608
151	Bst2	1.75856157	11.50513075	11.5945574007818	7.14538431861027e-05	0.00276209326276345	2.40329463630435
152	Bpnt1	-1.80398278	11.4289067	-11.5657959949564	7.23401526698114e-05	0.00277795704693216	2.38980316904861
153	Acaa2	-1.572612865	14.4240367375	-11.5279816480756	7.35254056524636e-05	0.00280501825355183	2.3720099570138
154	Ddah2	1.73507432	11.94587904	11.4686669630253	7.54314124498225e-05	0.00285904645759489	2.34397291845001
155	Ccl9	3.561280524	10.006199103	11.4092802246176	7.73988610868839e-05	0.00291469130428478	2.31574519768267
156	Acat1	-2.040628835	13.1468531625	-11.3389297707919	7.9809018552972e-05	0.00297289903807651	2.28210152416547
157	Ckap2	1.7784843775	6.35398509725	11.3345157530864	7.99631915329813e-05	0.00297289903807651	2.27998316045981
158	Il1rl1	2.2665792835	5.96524968575	11.2921803143703	8.14600075124988e-05	0.00300609195093871	2.25962071343147
159	Ccna2	2.7756496495	8.37194563575	11.2657832621927	8.2410163370689e-05	0.00300609195093871	2.24688294958339
160	Map3k1	1.93617176	12.12202858	11.2561852348586	8.27589033359451e-05	0.00300609195093871	2.24224356721822
161	Clic1	1.781888095	14.5751377375	11.2518767816046	8.29160192052651e-05	0.00300609195093871	2.24015962409612
162	Ccdc102a	1.8500940505	10.14408058475	11.0929365582315	8.89678483036624e-05	0.0031913334775922	2.16268243062521
163	Ces1d	-3.3558388885	11.74911449575	-11.0758203890078	8.96503800137691e-05	0.0031913334775922	2.15426866518052
164	Pik3r5	2.0421029725	7.00475002075	11.0754379832364	8.96656999015113e-05	0.0031913334775922	2.15408052915998
165	Gtse1	1.779356652	6.4290075065	10.9964448962355	9.28980863001981e-05	0.00327113262939031	2.11506922189869
166	Kcnk6	1.494938155	8.844900162	10.9884649033924	9.32322645719099e-05	0.00327113262939031	2.11111175885533
167	Was	1.7402680835	8.71532913175	10.9669183972734	9.41417269564509e-05	0.00327113262939031	2.10041115345416
168	Vwce	-1.9324406375	9.58078121625	-10.9570576728938	9.45614544303195e-05	0.00327113262939031	2.09550662688866
169	Ifitm6	1.6858135185	6.42664158525	10.9535837475238	9.47098534121915e-05	0.00327113262939031	2.09377765553487
170	F13b	-2.889661687	9.9990581815	-10.9238794983822	9.59901203081183e-05	0.00329584901316757	2.07897018362838
171	Tnfaip8	-2.42467739499999	11.7432296325	-10.8507008024897	9.92328975243065e-05	0.00334231925778127	2.04230897445392
172	Serpinf1	1.602105241	7.1187483705	10.8387000889471	9.97770262421952e-05	0.00334231925778127	2.03627199581105
173	Cd248	1.95719533	11.10311169	10.8259130502121	0.000100360712824199	0.00334231925778127	2.02983171509916
174	C1rb|C1ra	1.402014198	7.567993814	10.8108543701869	0.000101053301390474	0.00334231925778127	2.02223704628269
175	Kif11	1.5164937525	6.06533001325	10.7985806066812	0.000101622006750113	0.00334231925778127	2.01603869206235
176	Cfp	2.1742074355	10.72886270225	10.7757243380854	0.000102691217710312	0.00334231925778127	2.00447634550847
177	Sytl2	2.7218771335	9.84280022325	10.7656075965298	0.000103168739696509	0.00334231925778127	1.99935035004761
178	Fes	1.5854352975	9.49245226625	10.7639572810217	0.000103246886498198	0.00334231925778127	1.99851368154646
179	Efemp2	2.54735235	12.222149475	10.7596001965274	0.000103453544058851	0.00334231925778127	1.99630410257274
180	Uroc1	-2.0978130815	10.58871887925	-10.7405443310259	0.000104363161635767	0.00334231925778127	1.98662939397165
181	Akr1b8	2.204309905	12.1069693875	10.7266941909993	0.00010503025231084	0.00334231925778127	1.97958635004249
182	Dnajc12	-2.45591972	13.53399885	-10.7144350812401	0.000105624940073794	0.00334231925778127	1.97334442278408
183	Col3a1	4.4754834435	12.71431189325	10.710714268831	0.000105806226708325	0.00334231925778127	1.97144843077137
184	Galm	-1.5396224685	9.69686036575	-10.7101226870292	0.0001058350839868	0.00334231925778127	1.97114691846726
185	Il15	-1.627555835	8.39983726	-10.7081233283605	0.000105932681632608	0.00334231925778127	1.97012777358067
186	Asf1b	2.2223357545	7.87122824175	10.6378231423175	0.000109433309433167	0.00341230092360359	1.93416617190844
187	Cyp2c23	-1.7000072915	10.69943493925	-10.6192644803055	0.000110380255658501	0.00341230092360359	1.92463118587206
188	Col4a1	2.053289655	12.3945660925	10.6177090981845	0.000110460059305015	0.00341230092360359	1.92383127910656
189	Zmynd15	1.697790074	10.662279768	10.6152860107081	0.000110584519797612	0.00341230092360359	1.92258488255807
190	Dtx4	2.339754695	11.0036897625	10.6057936162762	0.000111073698044318	0.00341230092360359	1.91769929045187
191	Hrg	-3.1140827295	7.59720096475	-10.5911991313722	0.000111830828358944	0.00341757353471811	1.91017882910185
192	Tnfrsf1a	1.570834525	12.4380832675	10.5090251008323	0.000116210063456875	0.00352081712560189	1.86763253970812
193	Ddit4	2.051597775	13.3830616125	10.5052594870529	0.000116415573966278	0.00352081712560189	1.8656745797593
194	Nkiras1	-1.455546827	9.0095838375	-10.4926853215829	0.00011710494959172	0.00352341026168489	1.85913126017385
195	Col4a2	1.963686015	12.7402488375	10.4734431344874	0.000118169306388009	0.00353720123788106	1.84910227069477
196	Inpp5d	1.521743931	9.7748826045	10.4321378631192	0.000120493098823785	0.00357582653406915	1.8275093453651
197	Dhx58	1.5877944135	7.66639060525	10.4253856298008	0.000120878112594835	0.00357582653406915	1.82397109365685
198	Mcm3	2.019537451	9.1738439345	10.4180591228405	0.000121297525054941	0.00357582653406915	1.82012922992677
199	Tuba1a	2.07794126	12.375772415	10.3506747978181	0.00012523714333327	0.00367341309364972	1.78466268532284
200	Clip3	1.803302038	8.2577710575	10.3030427949842	0.000128113743812412	0.00373899961316525	1.75944824089104
201	Cish	1.383626645	11.3426518075	10.2716835581054	0.000130050446183618	0.00377073879435639	1.74278223742478
202	Vpreb1	-1.805905953	8.425594383	-10.2609272601535	0.000130722731183702	0.00377073879435639	1.73705368372145
203	Ska3	1.4166855455	5.74948063875	10.2542955415479	0.000131139279639258	0.00377073879435639	1.73351870398152
204	Tubb4a	1.8923841705	9.14140795475	10.2189454255845	0.000133386443089188	0.00381061819497867	1.71463587075005
205	Trim30a	1.377954805	8.6655927605	10.2120220759169	0.00013383188795111	0.00381061819497867	1.71092979011788
206	Phyh	-1.59109669999999	13.962830695	-10.184300162188	0.000135633284348307	0.00384316252786925	1.6960643072794
207	Spon2	2.2140741595	7.14672336875	10.1564533248581	0.000137471846642861	0.00386606156545499	1.68108997365658
208	Kif4	1.769173228	6.1381492885	10.1520374073252	0.000137766113691046	0.00386606156545499	1.67871149547378
209	Capg|5730416F02Rik	2.5679907975	9.08925031625	10.096162799634	0.0001415548198207	0.00390141444689797	1.64852475073539
210	Colgalt1	1.415789295	10.7990218775	10.0933132908365	0.000141751328996693	0.00390141444689797	1.64698070033808
211	Mtfp1	-1.56556821999999	11.475196925	-10.0867671470721	0.000142203994777857	0.00390141444689797	1.64343188240833
212	Sfxn5	-1.33906163649999	10.38112513175	-10.0808145286202	0.000142617108241401	0.00390141444689797	1.64020278399613
213	Eif4ebp1	1.74014028	12.264370695	10.0639794851475	0.000143793198227463	0.00390141444689797	1.63105977182105
214	Fbn1	2.5762892585	9.15805386575	10.0535669219428	0.000144526377609137	0.00390141444689797	1.62539694796362
215	Acadsb	-1.3708116935	10.40686854825	-10.0500246614801	0.00014477680938245	0.00390141444689797	1.62346914098091
216	Tgfb3	2.119584884	9.286733738	10.0460836708409	0.000145056036126996	0.00390141444689797	1.62132351752043
217	Vsir	1.5811519945	8.56369520075	10.0428829188516	0.000145283285934902	0.00390141444689797	1.61958027552993
218	Shisa4	2.0880771885	9.77810553575	10.0368909997554	0.000145709842286064	0.00390141444689797	1.61631534122461
219	Peli2	-1.3295891625	9.59641571875	-10.0164849614796	0.000147173711037588	0.00392261621610228	1.60518136929256
220	Rhob	1.3409073165	8.47072993425	9.9655843648939	0.000150901895883469	0.00397735579893985	1.57730786639247
221	Tnfaip8l1	1.8519937525	8.18394826775	9.96487495726847	0.000150954642601093	0.00397735579893985	1.57691836682693
222	Emilin1	1.3958217565	8.44864063175	9.95846484429721	0.000151432248207478	0.00397735579893985	1.57339762105281
223	Ecscr	1.65715203100001	10.3985528945	9.94750188399283	0.000152253240264278	0.00397735579893985	1.56737088506502
224	Wfdc18	1.774215777	6.7997799315	9.94243435095599	0.000152634520980388	0.00397735579893985	1.56458279623573
225	Il1b	1.5328893555	7.34478221825	9.92828976774321	0.00015370476762872	0.00398744323843929	1.55679298785416
226	Anxa5	1.411141645	13.6262891475	9.9050183709601	0.000155485033712062	0.00400359882154604	1.54395223163014
227	L2hgdh	-1.51676458	11.023594625	-9.89659328411484	0.000156135578951223	0.00400359882154604	1.5392958618039
228	Fbxw27|Fbxw15|Fbxw20|Fbxw22|Fbxw25|Fbxw14|Fbxw28	-1.376057311	7.3562355735	-9.89337127702274	0.000156385220372194	0.00400359882154604	1.53751406240526
229	Hmgcl	-1.43063073	13.31419257	-9.8680211049408	0.000158365962800667	0.00403660316536024	1.52347462189586
230	Tgfb2	1.574555469	7.7695291935	9.85324319442758	0.000159534371077139	0.0040401431433399	1.51527343911532
231	Psd3	1.676484289	9.9303696905	9.84878117444775	0.000159889166714325	0.0040401431433399	1.51279473737341
232	Bmper	1.54286541	7.015916853	9.80287202875382	0.000163594516898526	0.00411595342731334	1.487225492571
233	Rnase4	1.405640578	8.7608352875	9.77306640660589	0.000166054713088696	0.00415992000128205	1.470560265316
234	Igsf6	2.029893809	8.41282946	9.74957865650075	0.00016802438481612	0.00419127493235767	1.45739136243039
235	Tkfc	-1.311703055	13.2777391675	-9.73776925299847	0.000169025180911122	0.00419266264143265	1.45075807657366
236	Gatb	-1.591051135	11.1017439325	-9.73200084737458	0.000169516598145983	0.00419266264143265	1.44751504189404
237	Oasl2	2.025106394	10.140000088	9.70770311960475	0.000171605243376701	0.00421185129405733	1.43383340989886
238	Xylb	-1.56331349499999	14.4098645625	-9.70116419905446	0.000172172535604277	0.00421185129405733	1.43014556722931
239	Itpr3	1.627876865	11.1462419425	9.69789305033945	0.000172457162802758	0.00421185129405733	1.42829975463892
240	Col8a1	2.6445603015	7.73027389475	9.68321434369388	0.000173741268894984	0.00422553244391675	1.4200092738508
241	Ccl7	3.18953976	7.619721989	9.66632512912638	0.000175232809673376	0.00424412410814729	1.41045465401627
242	Akap12	1.953512235	11.5412652775	9.64975967385695	0.000176710533740657	0.00426222886547196	1.40106687934487
243	Arhgef4	1.3078032695	7.57675018525	9.58372405912261	0.000182750078182258	0.00438976216604872	1.36348252613325
244	Aacs	-1.53800011	12.528368445	-9.54962115854081	0.000185964832403278	0.00443174921746186	1.34397102997235
245	Cmbl	-2.123151265	13.4650117025	-9.54907833108124	0.000186016542449573	0.00443174921746186	1.3436598954495
246	Rasa4	1.322658278	9.948450951	9.53558893010316	0.000187307043751175	0.00444435452998214	1.33592243727325
247	Fam171b	1.2512686415	6.43641137925	9.51345939334245	0.00018944719833216	0.0044769364237442	1.32320531214661
248	Fam114a1	1.2928016065	8.62939069275	9.48937022154628	0.000191809916021958	0.00450634536678245	1.30932842525944
249	Ccn4	2.0595115845	9.28342428275	9.4850661714997	0.000192235736907458	0.00450634536678245	1.30684531915749
250	Myo9b	1.39588905500001	12.3731427825	9.47699829733258	0.000193036955144366	0.00450702682871066	1.30218774673177
251	Mt2	2.24597852	14.592549275	9.4393554894034	0.00019682799388244	0.00457658053759175	1.28040424300046
252	Tmem98	2.1339183075	10.40255823625	9.42918496166862	0.000197867379564614	0.00457658053759175	1.27450381865335
253	Stx11	1.9593888345	6.78308178325	9.42430746668503	0.000198368147337796	0.00457658053759175	1.27167189619892
254	Smim3	1.653920113	9.7854175635	9.3855494259623	0.000202401263422275	0.0046512447818733	1.24911665067998
255	Osgin1	-1.85859293	12.700659795	-9.36661258139424	0.000204407126723889	0.00467891921053859	1.23806268049833
256	Pold1	1.3724143435	9.82881934825	9.35588690861247	0.000205553683594206	0.00468678457476322	1.23179195985965
257	Pimreg	2.372198553	6.515279518	9.33383951535334	0.00020793454636867	0.00472262236246665	1.21887962171068
258	Lrp1	1.356356415	11.3028633175	9.2986481571133	0.000211802896525261	0.00478043797669381	1.19820661032602
259	Slit3	1.9859637305	8.20663730225	9.29410304622922	0.000212308705912783	0.00478043797669381	1.19553095931776
260	Wnk4	-1.51650412	11.054596925	-9.28710102715833	0.00021309074078538	0.00478043797669381	1.19140642266384
261	Mgat3	-1.440977645	10.8731629775	-9.2811676798913	0.000213756092499072	0.00478043797669381	1.18790897899271
262	Slc22a21|Slc22a5	-2.077884098	11.164979526	-9.24166495028875	0.000218249153576589	0.00485185089644604	1.16456740676651
263	Tnf	1.2911831055	5.92686346025	9.23851912204898	0.000218611750173944	0.00485185089644604	1.16270435076783
264	Cdkl1	-1.28573101999999	10.73837043	-9.22084313172061	0.000220662459644127	0.00487881354902564	1.15222443460481
265	Cyp4f16|Cyp4f17	1.2757526125	8.43620807125	9.17965634017129	0.000225529927815087	0.00496761580625157	1.12772817418579
266	Pros1	1.66928386	9.959956785	9.14005613750395	0.000230330320034229	0.00505427848887141	1.10407333531135
267	Rdh16f2	-1.22833137499999	12.0913089575	-9.11297657197292	0.000233682711632517	0.00510863665842322	1.08783954056794
268	Naaa	1.2376442605	10.21101444975	9.08565714663498	0.000237123546151317	0.0051295017427941	1.0714139170242
269	Hnf4aos	-2.24085549449999	10.44591343775	-9.08458440209088	0.000237259876840704	0.0051295017427941	1.07076794886094
270	Agpat4	1.3355124795	10.47706514025	9.08365203323611	0.000237378443204918	0.0051295017427941	1.07020644916413
271	Fkbp1b	1.690286824	8.829026625	9.07435204933978	0.000238564943209761	0.0051295017427941	1.06460263495009
272	Gng2	1.6022075575	9.41697761625	9.06241389155311	0.000240098339480577	0.0051295017427941	1.05740090704181
273	Sec14l3	-2.1123353935	7.64577058375	-9.05782926650075	0.000240690313005605	0.0051295017427941	1.05463275000449
274	Kdr	-1.182169395	10.9620464325	-9.0570688065659	0.00024078867183923	0.0051295017427941	1.05417345825193
275	Aldh8a1	-1.78059561	13.20493659	-9.02995012805582	0.000244327570114725	0.00518596373367146	1.03776999394528
276	Mertk	-1.183189926	10.197019592	-9.01443449718547	0.000246380018378974	0.00521058031622491	1.02836327074295
277	Grsf1	-1.207483535	11.0796985175	-8.99007886218683	0.000249643197868201	0.00523846948340369	1.01356514013728
278	4931406C07Rik	-1.965619625	14.9439021125	-8.98458902280993	0.000250385784515445	0.00523846948340369	1.01022418963566
279	Gdpd5	1.493949344	9.28208668	8.9829661626198	0.000250605802647731	0.00523846948340369	1.00923618453774
280	Cx3cl1	1.75026427	13.45230711	8.97794068569038	0.000251288582380167	0.00523846948340369	1.00617554529671
281	B2m	1.512256695	14.8387840275	8.96115596885206	0.000253585041597788	0.00526752984984445	0.995941119015367
282	Mtor	-1.6622231185	10.29780025575	-8.92783332500715	0.000258218294065913	0.00534085217574096	0.975567287240816
283	Echdc3	-1.243285595	11.3849149325	-8.92267206268433	0.000258944863069161	0.00534085217574096	0.972405016139026
284	Mmp3	2.648200935	7.0987880685	8.9122725008544	0.000260416214763818	0.00535228678019862	0.966027866226602
285	Shfl	1.299586701	10.1863401695	8.89756088595547	0.000262514593749093	0.00537648310074896	0.956994141489531
286	Pxmp2	-1.58196514499999	11.3699358225	-8.8906870420013	0.000263501900389105	0.00537783423975946	0.952768254635659
287	D3Ertd751e	-1.436856415	8.063052551	-8.88311626818439	0.000264594402702813	0.00538131543057951	0.948110237020986
288	Marcksl1|Marcksl1-ps4	1.733103871	10.1836711245	8.84442380529925	0.000270262422121777	0.00546066195386225	0.924243872065926
289	Rrad	1.2652610625	7.48765146725	8.84321845452816	0.000270441289741193	0.00546066195386225	0.923498760043479
290	Mthfd1l	1.285742652	8.3671387665	8.83742896399495	0.000271302375641606	0.00546066195386225	0.919918496968519
291	Fosl1	2.0208672905	6.50576675325	8.82353880321462	0.000273381570213255	0.00546074130479089	0.911319447443779
292	Rhoc	1.246839475	14.6045914075	8.8185359743655	0.000274135053737468	0.00546074130479089	0.90821911081402
293	Bub1	1.6621452575	6.02251610475	8.8165181226323	0.000274439661274466	0.00546074130479089	0.906968132516898
294	Thbs2	2.6123442315	8.13454294875	8.81130566340144	0.000275228372021236	0.00546074130479089	0.903735356887815
295	Cryl1	-1.49289061	13.910469235	-8.80632832130562	0.000275984013176857	0.00546074130479089	0.90064667370453
296	Kat2b	-1.16094606249999	8.44809924525	-8.79391130137505	0.000277879853097744	0.00547494176145058	0.892933941339152
297	Nbl1	1.91641611	11.86163349	8.78936628061434	0.000278577643164437	0.00547494176145058	0.890108205312464
298	Car14	-2.9504993025	11.63769439875	-8.77312222176575	0.00028108858718142	0.00550575195764412	0.879997373257593
299	Il34	2.18693792	12.25659893	8.7612050270567	0.000282947753821269	0.00552363223764129	0.872568216892605
300	Tlr6	1.4965756335	6.31712424825	8.75184719105101	0.00028441785433686	0.00553382338588085	0.866727719341737
301	Dock11	1.3220885625	8.23294079125	8.74102861931692	0.000286128721215939	0.00554765752361606	0.859968020089347
302	Loxl1	1.6419925725	10.72128853375	8.73043156863002	0.000287816382944085	0.00554765752361606	0.853338906022714
303	Ccl17	2.879813762	8.1904885435	8.72680213980348	0.000288397105198217	0.00554765752361606	0.851066689347331
304	P3h3	1.194572481	9.7454755295	8.72347552049327	0.000288930595713429	0.00554765752361606	0.848983247615989
305	Acpp	-1.193838539	6.9503020095	-8.68879145739023	0.000294563067170461	0.00563031626402389	0.827215135370873
306	Cyp26b1	-1.666681679	9.9526446805	-8.68484774890637	0.000295211696490457	0.00563031626402389	0.824734726399841
307	Fam111a	1.9132781445	7.90182598325	8.66772051118491	0.000298048338984684	0.00563031626402389	0.813949911776382
308	Aspa	-2.583277085	11.9339277725	-8.66494007103617	0.000298511879029201	0.00563031626402389	0.812197170041642
309	Tnnc1	-1.2614357225	7.01433217875	-8.66328057336992	0.00029878894828461	0.00563031626402389	0.811150793679028
310	Mns1	1.399747184	7.010645326	8.65634950708061	0.000299949453369854	0.00563031626402389	0.806778410439156
311	Lrfn3	1.1810342565	10.13648540175	8.65607643993075	0.000299995283597792	0.00563031626402389	0.806606080337577
312	Abcb7	-1.174431226	8.391131725	-8.64841255064113	0.000301284940367748	0.00563031626402389	0.801767341687023
313	Ednra	1.749650597	9.2395217645	8.63604383988909	0.000303380182275396	0.00563031626402389	0.793949438162681
314	Rbfox2	1.136941752	8.4498071625	8.63556696246433	0.000303461309370137	0.00563031626402389	0.793647802698745
315	Slc37a4	-1.85170099999999	13.852007485	-8.62824121881278	0.000304710809122626	0.00563031626402389	0.78901209944461
316	Rbl2	-1.133678189	8.548261798	-8.62182413500188	0.000305810331980646	0.00563031626402389	0.784948290249799
317	Gpt	-1.54924372	11.141611075	-8.62071161994321	0.000306001431107523	0.00563031626402389	0.784243462041811
318	Ctsd	1.32680756	15.418192935	8.61154843241408	0.00030758080054531	0.00563031626402389	0.778434852897792
319	Lum	3.0997714005	9.78300812975	8.61040265985809	0.000307778964185906	0.00563031626402389	0.777708123003629
320	Kcnip4	1.15479058925	5.708988942375	8.60526701521982	0.000308669043085086	0.00563031626402389	0.77444959556936
321	Mxra8	1.5751633745	9.37615173975	8.58279196447374	0.000312600307072248	0.00566971998640726	0.760167402757112
322	Cdt1	1.338835161	10.2089055595	8.58181834944119	0.000312771943742186	0.00566971998640726	0.759547892119775
323	Plscr1	1.14637482000001	11.70183393	8.54878297159041	0.000318662343523723	0.00575861331005564	0.738487571050406
324	Bbc3	1.827403802	10.070519349	8.54148746355936	0.000319980818345257	0.00576459270580638	0.73382614235428
325	St8sia1	-1.529595915	10.8674126325	-8.52933461328589	0.000322191497255902	0.00576695199417101	0.726052691613525
326	Tgm2	1.120377995	14.5290307575	8.52472891675853	0.000323034022234979	0.00576695199417101	0.723103940733235
327	Gpd2	-1.3153614965	10.37973206675	-8.52450104022899	0.000323075775585732	0.00576695199417101	0.722958005614437
328	Mis18a	1.1798817585	8.54612541525	8.50870254498325	0.00032598613624653	0.00579987812149225	0.712831359568295
329	Acsm5	-2.2047940275	10.94747988625	-8.50373504655628	0.000326907641249092	0.00579987812149225	0.709643547650513
330	Pbld1	-2.060872255	11.8146586925	-8.47942982577608	0.000331461116271763	0.00585872369618051	0.694020441841097
331	Aldh5a1	-1.12274694	12.243762635	-8.47535475341793	0.000332231890257966	0.00585872369618051	0.691396860663025
332	Dennd2a	1.5702647235	9.56472599825	8.45742535670421	0.000335648418699563	0.00588531395492786	0.679839420867346
333	Smim5	-1.519916996	9.862330547	-8.45566415486666	0.000335986261131665	0.00588531395492786	0.678702878710787
334	Rtn4	1.1863458505	10.61157397975	8.4516146673551	0.000336764581282492	0.00588531395492786	0.676088801774034
335	Slc25a29	-1.221029509	7.6018094535	-8.4290641329984	0.000341138069102981	0.00594394898314657	0.661509888428583
336	Fbp1	-1.868172605	16.6175420025	-8.41597391827174	0.000343707633311643	0.00597089718940493	0.653030069592267
337	L3hypdh	-1.114910307	9.8150795015	-8.39593408343236	0.000347685892219604	0.00600646553372289	0.640024027010265
338	Macrod1	-1.170849525	12.0734622575	-8.39022650964454	0.000348828897632419	0.00600646553372289	0.63631437264039
339	Dlat	-1.11001562999999	10.796250395	-8.39016030490953	0.000348842181931139	0.00600646553372289	0.63627132864946
340	Mmp23	1.414915396	9.255258143	8.38030125901293	0.00035082714565059	0.00601519453142474	0.629857729039079
341	Osgepl1	-1.097470378	9.528161736	-8.37666910099884	0.000351561789928058	0.00601519453142474	0.627493101772981
342	Cyp2d26	-2.82909872	13.594270225	-8.36819573649678	0.000353282709366687	0.00601519453142474	0.62197294983458
343	Apom	-1.98858872	12.694313345	-8.36727034790824	0.000353471256515108	0.00601519453142474	0.621369765496279
344	Col5a3	2.0123953555	9.88076299725	8.3508503854841	0.000356836690302001	0.00605481325957204	0.610656439798182
345	Bcl11b	-1.346340849	7.7707485385	-8.32806075764487	0.000361570683566708	0.00608333097717353	0.595754126911654
346	Mxra7	1.139535417	6.526426227	8.31923621440356	0.000363423697869285	0.00608333097717353	0.589973341228722
347	Ctps	1.3694373	12.275936835	8.31735565128305	0.000363820037150439	0.00608333097717353	0.588740672802075
348	Hibadh	-1.28035323	14.159691095	-8.31552615219976	0.00036420610516706	0.00608333097717353	0.587541223257512
349	Rin1	1.4522083725	6.96129049425	8.31489736970294	0.000364338905186778	0.00608333097717353	0.587128925646367
350	Dpyd	-1.373576715	10.8054520725	-8.31285537121359	0.000364770574269442	0.00608333097717353	0.585789768252376
351	Bub1b	1.670637995	6.7688603525	8.30570973745188	0.000366285898611189	0.00609119883246014	0.581101164986045
352	Mthfd1	-1.36545726999999	12.625171845	-8.28828379181964	0.000370012627452582	0.00613569234784295	0.569651169810717
353	Foxm1	1.704903564	7.252168235	8.26882543083227	0.00037422714055036	0.0061825047158413	0.556838901460036
354	Epop	1.517686897	9.4948326715	8.26549560448039	0.000374954029365739	0.0061825047158413	0.554643547759211
355	Ccdc71l	1.106701736	8.307017983	8.25542670820244	0.000377162213883882	0.0061894448141843	0.548000058912111
356	Stap2	1.51580644	10.40438364	8.25228867415914	0.00037785354975025	0.0061894448141843	0.545928015942561
357	Adk	-1.11172929999999	13.00013093	-8.24794534864471	0.00037881289620535	0.0061894448141843	0.543058896186292
358	Tspan1	-1.79338383	11.68877901	-8.24284161381147	0.000379943884607604	0.0061894448141843	0.539685647866733
359	Kif20a	2.255980773	7.7633347065	8.23954366245949	0.000380676835410684	0.0061894448141843	0.537504864430939
360	H2-K1|H2-Q7|H2-D1|H2-Q9	1.36474223	15.08115139	8.22491645786932	0.000383947872553361	0.00622528814470547	0.527822668453972
361	Afg1l	-1.2889413425	9.29897241175	-8.18575130870132	0.000392871253825346	0.00633885689571702	0.501818238336037
362	Lig1	1.3321792585	10.56300358075	8.18465631106823	0.00039312424126256	0.00633885689571702	0.501089518554486
363	Adgrg1	1.23680206	13.464964205	8.16650271372773	0.00039734663877281	0.00637703003617185	0.488994988977459
364	Prok1	-1.4428383535	9.46758380825	-8.16509325777611	0.000397676706041897	0.00637703003617185	0.488054909463217
365	4930481A15Rik	-1.0860786795	10.00718555025	-8.15343543844005	0.000400419208514345	0.00638914359856423	0.480273542876416
366	Mmachc	-1.076367785	9.7614474425	-8.15258010485574	0.000400621304963938	0.00638914359856423	0.479702214509528
367	Sgo2a	1.1784529755	5.60131359575	8.13663900131376	0.00040440999865444	0.00643199226742771	0.469043927149444
368	Tgfb1	1.529108476	8.866073803	8.13126905309879	0.000405695793558649	0.00643490855163543	0.465449161215251
369	Rrm1	1.337517009	9.4359380065	8.1222939756638	0.000407855617957781	0.00644462133861306	0.459436084154525
370	Fbxo9	-1.05074013	11.23490658	-8.11751377007893	0.000409011507504062	0.00644462133861306	0.456230932456315
371	Hao2	-2.08918015	12.44907094	-8.11500193026275	0.000409620441429749	0.00644462133861306	0.454546024827205
372	Cyp2f2	-1.5836544785	8.65735870025	-8.10979973759174	0.000410884997624917	0.00644713906219528	0.451054916414112
373	Pmaip1	1.938850216	10.920809487	8.1035360319041	0.0004124137176182	0.00645377713066337	0.446848668902797
374	Sh3pxd2b	1.19806065	7.2829782215	8.08086885911969	0.000418002355395856	0.0065237426429027	0.431601661843329
375	Tap1	1.6762914375	7.65549753575	8.07569755732431	0.000419289865307048	0.00652638651679264	0.428117615856276
376	Cyp2c68|Cyp2c54|Cyp2c29|Cyp2c67|Cyp2c38	-1.5599949085	6.82794485475	-8.06884782483233	0.000421002482895278	0.00653533843445099	0.423499564438572
377	Ankrd9	-1.202148894	9.325845131	-8.06445856423139	0.000422104264140487	0.00653533843445099	0.420538429630005
378	Olr1	1.294032017	5.5482352175	8.05175696442771	0.000425311845111856	0.00654585277360505	0.411961065875286
379	Dlst	-1.20228611	13.20399375	-8.04904718393787	0.000425999880275623	0.00654585277360505	0.410129527197011
380	Itgb2	1.4716277025	8.55420839725	8.04846572879194	0.000426147687848196	0.00654585277360505	0.409736447334863
381	Cnn2	1.4770884385	10.53156629075	8.04170844377737	0.000427869863067383	0.00655505614363338	0.405166396437318
382	Ugt3a2	-2.00282509999999	14.85287206	-8.03560233457065	0.000429433158557493	0.00656178362958138	0.401033672920586
383	Dhrs11	-1.6040434805	8.54618880975	-8.020427032572	0.000433347696341232	0.00660430940873048	0.390750103862229
384	Tmem174	-1.352982025	15.2133120725	-7.98819876872171	0.000441801918279068	0.00671561926300761	0.368850508082348
385	Parp8	1.08834916050001	10.58394293975	7.97818920778766	0.000444467234216636	0.0067231980204147	0.362032179994865
386	Septin2	1.052579417	10.665863185	7.97767693129478	0.000444604152112399	0.0067231980204147	0.36168301350436
387	9330151L19Rik	-1.063225925	8.8785925625	-7.97135030593549	0.000446299207241722	0.00673139140224788	0.357369086886286
388	Shd	-1.722042745	9.2936441345	-7.95277187669137	0.000451321140970063	0.00677478295082897	0.344682691589379
389	Scp2	-1.58733368	13.65111559	-7.9521241039146	0.000451497441814711	0.00677478295082897	0.344239861262952
390	Myd88	1.129317795	10.4626050275	7.94452013180241	0.000453573071631312	0.00678847697208197	0.339039138626338
391	Gpd1	-1.364394465	15.4003300525	-7.93813416976994	0.0004553249420198	0.00679726774058714	0.334667914111208
392	Rmdn3	-1.192885938	9.051499695	-7.93347291799925	0.000456608719874649	0.00679904361711307	0.331475209902075
393	Nav1	1.365343291	9.058789324	7.92048818626384	0.000460207525489615	0.00681959171245848	0.322572225891695
394	Hadh	-1.51497071	14.12046336	-7.92006505689835	0.000460325361437149	0.00681959171245848	0.32228188038949
395	Calhm6	1.0631606435	6.17302725075	7.90562881157802	0.00046436710868754	0.00684831935505212	0.31236734004296
396	Pnliprp1	-1.844291178	6.77082643	-7.90476240369764	0.000464611009868192	0.00684831935505212	0.311771776118348
397	Fggy	-1.29187805	11.35576838	-7.89764093593538	0.000466621509787964	0.00686062909982958	0.306874236029184
398	Pmpcb	-1.24125723	13.425856605	-7.88924297440486	0.000469005608287376	0.00687835611953119	0.301093596037169
399	Kif26b	1.6039792935	7.84648542075	7.88347771601891	0.000470650642416234	0.00688518245559789	0.297121862147511
400	Abcb6	-1.0892633715	10.55717609425	-7.87080338182081	0.000474291113064881	0.00690255904888673	0.288380992011048
401	Zmynd10	-2.0944262045	10.82052894275	-7.86875170064285	0.000474883545083389	0.00690255904888673	0.286964828614406
402	Nusap1	1.372959973	7.9563227385	7.8670136042193	0.00047538611232696	0.00690255904888673	0.285764849612304
403	Tpmt	-1.391531475	11.1564826475	-7.85854820746435	0.000477842868101739	0.00691147721154577	0.279916862098896
404	Lrpap1	-1.09691148499999	12.2550356525	-7.85454778672744	0.000479009054257708	0.00691147721154577	0.277151310940304
405	Bcl2a1d|Bcl2a1c|Bcl2a1b|Bcl2a1a	1.9403848545	6.90688273475	7.85268731678655	0.000479552556223409	0.00691147721154577	0.275864698539683
406	Uck2	1.08178244950001	10.48358709025	7.83403978535673	0.000485040534199149	0.00697335368995181	0.262953446734109
407	Igfbp3	-1.47712169	10.951230905	-7.82743309197111	0.000487002666165225	0.00697874756037647	0.258372301166272
408	H2-Oa	1.2472716755	7.62462068725	7.82473416299796	0.000487806922157547	0.00697874756037647	0.256499815621406
409	Ubiad1	-1.3995419	12.057605775	-7.80873367450526	0.000492607275517896	0.00703019234033731	0.245386669654266
410	Ugt2b38|Ugt2b37|Ugt2b5	-1.03377923499999	13.4395405175	-7.76956283283013	0.000504596524010198	0.00717787026524598	0.218092158287866
411	Hibch	-1.27715272999999	11.55249308	-7.76693038446172	0.000505414541548072	0.00717787026524598	0.216253333297952
412	Igsf10	2.1812998715	7.18819968475	7.75845864481459	0.000508057736442914	0.007183808579504	0.210331757355259
413	5033430I15Rik	-1.2351664245	8.85732174025	-7.75770345553649	0.000508294148249983	0.007183808579504	0.20980360809328
414	Acod1	1.275487304	6.0926507375	7.74564617382199	0.000512086333142697	0.00721992252790803	0.201364852271437
415	Serpina3n	2.508122848	7.1680839795	7.7301257300986	0.000517017038386613	0.00722817143134624	0.19048457745023
416	Mrnip	-1.03852982	10.778891475	-7.72844201556403	0.000517555303643765	0.00722817143134624	0.189303045977232
417	Slc22a4	-1.70710163799999	10.765730116	-7.72820207313003	0.000517632064504537	0.00722817143134624	0.189134649407491
418	Chchd2l	1.2936749615	6.88827156075	7.71957975395952	0.000520399406703119	0.00722817143134624	0.183080157643327
419	Micos10	-1.069554412	7.186013418	-7.71925308800442	0.000520504593548819	0.00722817143134624	0.182850655299074
420	Ncapd2	1.3891147925	10.19830803375	7.71262083165045	0.000522645628449105	0.00722817143134624	0.178189181707003
421	Plekho1	1.717137125	11.7258442825	7.71221525700264	0.000522776893799417	0.00722817143134624	0.177904005406765
422	Serpinh1	1.40942937500001	13.0740941625	7.71073341839745	0.000523256826071301	0.00722817143134624	0.176861947122188
423	Cby1	-1.045420714	8.1183706415	-7.70900760416081	0.000523816432321305	0.00722817143134624	0.175648090079355
424	Bzw2	1.010029235	10.8807064025	7.68432230137507	0.000531898674071917	0.00732238811452307	0.158258437065936
425	Esyt1	1.249426853	9.092804973	7.6786881630428	0.000533763942123225	0.00732865949205371	0.154282315552224
426	Arsa	1.114767525	11.2807307675	7.67537226435471	0.000534865332125215	0.00732865949205371	0.151940979421544
427	Mthfd2	1.9840170445	8.15351869925	7.66492303096738	0.000538353685833833	0.00733198641496153	0.144556813527684
428	Mcub	1.0530384955	6.49292799725	7.66394292480262	0.00053868225883116	0.00733198641496153	0.143863731664644
429	Olfml3	1.2424486105	10.58204452475	7.64414218508589	0.00054537129697826	0.00740309828014443	0.129844357216802
430	Afap1	1.00053979	11.423014765	7.63608253666232	0.000548122042761434	0.00742317485753711	0.124128492780398
431	Rab31	1.4049369205	9.19901624275	7.63155832376747	0.000549673328114784	0.00742695188936572	0.120917541633046
432	Arhgap8	1.227315705	10.3840882775	7.61471787837	0.000555493410102298	0.00748633893872113	0.108950240788975
433	Dars2	-1.0388766755	9.24679536975	-7.61144275234205	0.000556633732980122	0.00748633893872113	0.106620055204432
434	Dnajc13	-1.2040740865	10.28597393675	-7.59167076306779	0.000563576884429793	0.00754495017068051	0.0925333571745375
435	Ifitm3	1.4643823	12.04960563	7.58173881995211	0.000567103154153384	0.00757478515055675	0.0854447316949063
436	Pcdhb20	1.3189822365	7.20354547725	7.57401622000282	0.000569863020976986	0.00759427044164992	0.0799271495222227
437	F2r	1.91332991	13.015827895	7.5604893699755	0.000574735490561848	0.00763196078170643	0.070250322013611
438	Slc25a44	-1.058021435	8.410719359	-7.55723593777583	0.000575914727009652	0.00763196078170643	0.06792055004329
439	Zfp521	1.391215085	7.2068498625	7.55328698252354	0.00057734990172074	0.00763196078170643	0.0650914987057432
440	Aadac	-1.294286845	14.0911400625	-7.54539630647801	0.000580230287922889	0.00763196078170643	0.0594345755304921
441	Serpind1	1.2230963865	5.87865746425	7.54491093900728	0.000580408017977541	0.00763196078170643	0.0590864352463383
442	Bgn	1.698621036	9.866094887	7.54252897802522	0.000581281167674599	0.00763196078170643	0.0573776292762957
443	Coq10b	-1.138024535	8.987935016	-7.54099621396011	0.000581843849213528	0.00763196078170643	0.0562777750292787
444	Tubb2a	1.30180721000001	13.2783067	7.52504115631282	0.000587739334147121	0.00764401033606234	0.0448170295491055
445	Slc38a2	1.238929255	11.9595501825	7.52328678484883	0.000588391877478303	0.00764401033606234	0.0435555025723762
446	Ndufs1	-1.07154877	14.380521185	-7.52134001790092	0.000589116984055133	0.00764401033606234	0.0421553181255376
447	Dst	-1.24404552	10.04979852	-7.5143764346778	0.000591719337743107	0.00765101289089322	0.0371441848174738
448	Rln1	-1.412100724	6.0010343195	-7.51236970361928	0.000592471788021884	0.00765101289089322	0.0356993245286956
449	Tmlhe	-1.076216382	8.244069675	-7.50887184405585	0.000593786058279142	0.00765105788559681	0.0331800100321678
450	Nfs1	-1.079232585	12.5002264475	-7.48755969179182	0.00060186855727964	0.00770134742515835	0.0178071788137277
451	Oxsm	-1.1080769295	8.56931022625	-7.48616596212359	0.000602401628857477	0.00770134742515835	0.0168004860996582
452	AU021092	-1.02840485	7.5218330205	-7.48547057241032	0.000602667808801718	0.00770134742515835	0.0162981421969199
453	Ptgr2	-1.2062675835	10.93560135575	-7.48469053928079	0.000602966553588721	0.00770134742515835	0.0157346026354297
454	Nrm	1.3255320305	7.36097808975	7.48046725379553	0.000604587067191066	0.00770333907298769	0.0126825477498187
455	Rdx	-1.00622913	10.999296905	-7.47586451908103	0.000606359035815268	0.00770333907298769	0.00935451063198656
456	Rell1	1.6349017295	10.85912054025	7.47399189470148	0.000607081715534408	0.00770333907298769	0.0079999704194833
457	Gins1	1.2153012385	8.25413057475	7.46877813492776	0.000609099161089525	0.00771217310906629	0.0042270532749713
458	Carhsp1	1.09026615500001	11.6870205575	7.46192308617402	0.000611763750423167	0.00772914504593079	-0.00073717797390227
459	Papss1	-1.0509339	10.843354705	-7.45313034996293	0.000615201693016039	0.00773907819425565	-0.00711062492823888
460	Gbe1	-1.011455595	11.3336024475	-7.44364721316999	0.000618935166556145	0.00776930014449079	-0.0139920781605012
461	Decr1	-1.2486995395	9.38731206575	-7.43742631223618	0.000621398835038524	0.00778348712472074	-0.0185105566940287
462	Mcrip2	-1.94047387499999	13.6306967575	-7.43010970367965	0.000624311261412956	0.00778674450878576	-0.0238292271073206
463	Inhba	3.078464541	7.660012436	7.43007039002598	0.000624326953933825	0.00778674450878576	-0.0238578181002129
464	Gm4013	-1.391043272	9.748646814	-7.41386745191742	0.000630834364616233	0.00779541964689789	-0.0356530135476607
465	Acot4	-1.3611225445	10.31110015275	-7.41359552793331	0.000630944255449866	0.00779541964689789	-0.0358511619339525
466	Arl6ip5	1.11671548	12.8296943	7.4095468949293	0.000632583077264496	0.00779541964689789	-0.0388021313907734
467	Cutc	-1.001621963	8.297281785	-7.40658084443351	0.000633786875033332	0.00779541964689789	-0.0409649434358634
468	Pcbd1	-1.413708485	14.7576860425	-7.40514366759762	0.000634371137960681	0.00779541964689789	-0.042013195989524
469	Nfkbia	1.5057713	13.020934975	7.39064861253434	0.000640299555010855	0.00783752660296826	-0.0525958276105527
470	Sv2a	-1.551451955	7.3956062245	-7.38570177485342	0.000642337735063281	0.00783752660296826	-0.0562116890978857
471	Nr1d1	-1.677409371	8.7854099885	-7.38469597576836	0.000642753076974484	0.00783752660296826	-0.0569471366216794
472	Il27ra	1.022670192	6.245476496	7.38331067475011	0.000643325651993818	0.00783752660296826	-0.0579602251922129
473	Ncam1	2.29400712	9.575277515	7.38044658138823	0.000644511353336434	0.00783752660296826	-0.0600553122262344
474	Rac2	1.871828845	9.4340565925	7.36264363027988	0.000651939660015938	0.00789496223135484	-0.0730944895269028
475	Traip	1.614308345	6.9349229115	7.34274140361955	0.000660363780577899	0.00796393261825041	-0.0877045442314275
476	Cpt1c	1.1999777695	7.13081278675	7.33748662477907	0.000662609383712443	0.00797453808810213	-0.0915679205113289
477	Flot1	1.46389399000001	11.53647269	7.31221822098253	0.000673534325937208	0.00805688881782527	-0.110180015941663
478	Ivd	-1.45339804	13.466995735	-7.31208405581534	0.000673592897567026	0.00805688881782527	-0.110278991342024
479	Lrrc17	1.5481734615	7.76138141725	7.30878468350239	0.000675035175729333	0.00805762846775484	-0.112713489590705
480	Camk2n2	1.008154719	10.2028283755	7.30239439216079	0.000677838982004725	0.00806023988243437	-0.117431454174173
481	Serinc5	1.155976766	9.657848707	7.2938886944925	0.000681592282564857	0.00807452752404547	-0.123716920165056
482	Apex1	1.16832356	10.900016645	7.2930036072875	0.000681984250360531	0.00807452752404547	-0.124371347983021
483	B3gnt9	1.314166307	8.068321614	7.28456894861084	0.000685732974593211	0.0080823590827543	-0.130611420162357
484	Chst11	-1.286160011	9.4508107845	-7.28217864520095	0.000686799743883181	0.0080823590827543	-0.132380964208661
485	Snrpn|Snhg14|Snurf	-1.4545777785	8.76036015925	-7.27739559978183	0.000688940253167366	0.00809123593106221	-0.13592340516857
486	Dok1	1.5741372145	8.81266007475	7.25159834364112	0.000700621615165781	0.00816898007148433	-0.155065144208423
487	1110038B12Rik	1.033724585	11.9081437075	7.25058504345617	0.000701085198754114	0.00816898007148433	-0.155818250223968
488	Coa6	-1.19785055	11.575240015	-7.25042607256134	0.000701157960564271	0.00816898007148433	-0.15593640919209
489	Oxld1	-1.115309985	11.8283812925	-7.23915991587221	0.000706337292428571	0.00821292983248121	-0.164316097273559
490	Tmem229b	1.518588991	9.7905540895	7.23461620428917	0.000708438907494589	0.00822098986689049	-0.167698942887668
491	Ptgfrn	1.653345753	7.669847033	7.21130709981243	0.000719336772245012	0.00831737691208548	-0.185082420242312
492	Alpl	-1.17939646	12.924661035	-7.19207489364145	0.000728477592785158	0.00839829097091493	-0.19946281577219
493	2310039H08Rik	-1.083924645	12.6750053075	-7.18928339571304	0.00072981570736542	0.00839829097091493	-0.201552905398369
494	Cat	-2.0054674965	10.93299513175	-7.18700141165829	0.000730911737746237	0.00839829097091493	-0.203262036065239
495	Hexa	1.151655495	11.8705092025	7.18020507952226	0.00073418751132479	0.00841935658861061	-0.208355098593934
496	Zfp41	1.04057748250001	8.20589111075	7.17216296270252	0.000738086126597983	0.00844746808029887	-0.214387220006088
497	Stat3	1.30852898	12.70849716	7.16327555525231	0.000742422939902327	0.00848047495148705	-0.221060295188104
498	Pah	-2.57774632499999	14.3939985675	-7.15086931574426	0.000748527188296641	0.00853350234001464	-0.230387661459524
499	Depdc7	-1.253726302	8.7665231235	-7.14539631602985	0.0007512388669158	0.00853492069899404	-0.23450694237184
500	Gng8	1.0452825055	7.16075961275	7.13882880198332	0.00075450813881937	0.00855158059473527	-0.239453675770866
501	Apobr	1.3651324265	7.46506556875	7.1338526949252	0.000756996387837078	0.00856013753495096	-0.24320440370826
502	Cth	-1.95458881999999	11.90534252	-7.13146018284605	0.000758196180498483	0.00856013753495096	-0.245008571302974
503	Map2k6	-1.03283322425	7.973711449125	-7.11947196612396	0.000764241870507063	0.00861173706206511	-0.254056763095112
504	Chchd7	-1.311299933	10.6775011435	-7.11504195779974	0.000766490301423324	0.00861489719935389	-0.257403725323226
505	Aldh18a1	1.2139394585	6.60886419125	7.10996932190063	0.000769074477243538	0.00861629121625821	-0.261238450328193
506	Ccn5	1.1695680075	6.14511479125	7.10159976305705	0.0007733607036803	0.00864249244694364	-0.267570771515322
507	Rhou	2.838313908	10.105223501	7.09962828848172	0.000774374430315491	0.00864249244694364	-0.269063319960841
508	Suox	-1.01515982499999	12.2248396425	-7.08463079600774	0.000782137583084423	0.0086980638185103	-0.280429397538812
509	Pdss1	-1.16863122699999	9.9062436115	-7.08395769464575	0.000782488145761878	0.0086980638185103	-0.280940011162902
510	Fbxw17	1.30671936	10.93664092	7.08139573891477	0.000783824150854277	0.0086980638185103	-0.282883894955484
511	Cyp4v3	1.034380029	9.4957645005	7.07518456831447	0.000787074317946208	0.00871755748359017	-0.287599174482033
512	Ntng1	-1.2291415435	6.96336291625	-7.06291024348644	0.000793544023239518	0.00876652667166546	-0.296928014676173
513	Hint2	-1.06926618	14.32516449	-7.05536140449895	0.00079755408419947	0.00876652667166546	-0.302672384745362
514	Ppp2r2b	-1.1056973585	7.28379467875	-7.04747671512898	0.000801768075852604	0.00878033819653217	-0.308678054871555
515	Idh1	-1.18535009999999	10.919391575	-7.03538866601812	0.000808279620206962	0.00883231134930964	-0.317896762580021
516	Map4k4	1.68620701500001	11.4652348225	7.03306164476561	0.000809540272722401	0.00883231134930964	-0.319673003420556
517	5830454E08Rik	-1.2544177865	8.53990961225	-6.98215091020116	0.000837709481002746	0.00904805094853231	-0.35866231794362
518	Aqp2	-2.221598805	11.9424391125	-6.97952068437198	0.000839195901922564	0.00904805094853231	-0.360683346998402
519	Serpine2	1.8308104545	8.67372532375	6.9778086624334	0.000840165087220235	0.00904805094853231	-0.361999196135887
520	Cenpe	1.441792829	9.6787693505	6.97462274661374	0.000841972164413979	0.00905081311912412	-0.364448616690499
521	St8sia4	1.4876058845	9.03938702125	6.97010705254249	0.000844541352826329	0.00906174241993985	-0.367922071298314
522	Ncapg2	1.794218106	7.107440319	6.94037680226242	0.000861688727863715	0.00917824289149727	-0.39083928561739
523	Cox15	-1.2311922555	10.43424482225	-6.92642435044272	0.000869877225615251	0.00924858536596761	-0.40162368405224
524	Elf3	1.601036027	9.7608809015	6.92326085276954	0.000871746562865288	0.00925160852262671	-0.404071487900455
525	Ptgfr	-1.4732952985	8.20766202725	-6.90874774649286	0.000880383353976782	0.00931703255516148	-0.415313623261478
526	Pdgfrl	2.42357932	7.747143098	6.90384620974995	0.000883323009840515	0.00931703255516148	-0.41911505609038
527	Rundc3a	1.083394865	9.6532827375	6.9022280102433	0.000884296048579657	0.00931703255516148	-0.420370577336741
528	Kntc1	1.268689052	7.1143997415	6.89145580279326	0.000890805746172407	0.00935185816620205	-0.428734945806329
529	Uqcrfs1	-1.083697745	14.7871585225	-6.88751702948302	0.000893200044146374	0.00936015916998632	-0.431796126545714
530	Ndufaf4	-1.41672197	11.41183783	-6.88313591736202	0.000895872138632253	0.00937133633189329	-0.435202862142769
531	Gtf2h2	-1.251055277	8.764995361	-6.8800976236648	0.000897730759818761	0.00937397932927032	-0.43756652465575
532	Slc2a4	-1.8954569665	10.94638955675	-6.85514766260192	0.000913166411615988	0.00946169619333574	-0.457010587852927
533	Got2	-1.012418485	13.4279766225	-6.85294813365336	0.000914542110776433	0.00946169619333574	-0.458727648388327
534	Notch3	1.186179655	10.3845559875	6.8508491842183	0.000915857178213928	0.00946169619333574	-0.46036663336238
535	Nfatc4	1.2789387255	8.75132533975	6.84089040040902	0.000922127139077457	0.00948668399415626	-0.468148930903779
536	Cyp2d12|Cyp2d22|Cyp2d9|Cyp2d11|Cyp2d34|Cyp2d26	-3.309190148	11.519008611	-6.83904912439722	0.000923291918414498	0.00948668399415626	-0.469588862886921
537	Mindy3	-1.0972016745	10.46190815775	-6.83079770048206	0.000928533037758025	0.00950850410770805	-0.476045809232036
538	Parp14	1.9325225665	10.62139049675	6.81590472967836	0.000938081651974326	0.0095726968576471	-0.487716889134697
539	Plekhf2	-1.0064881295	9.73660872525	-6.80113191783902	0.00094766763108216	0.00962482614487553	-0.499315416213206
540	2310016G11Rik	-1.5486238915	6.51917511125	-6.79882258994817	0.000949176538752471	0.00962482614487553	-0.501130480216943
541	Mcm2	1.1181443255	8.99564228625	6.77090340442144	0.000967644475191784	0.00971265512070276	-0.52311596576942
542	Fam13a	-1.543861047	10.4427919515	-6.76861005252227	0.000969180189345946	0.00971265512070276	-0.524925349603052
543	Arl6ip1	-1.336113415	12.5070396075	-6.76676265985497	0.000970419358952946	0.00971265512070276	-0.526383266043736
544	Ces1f	-2.2741521	14.734940705	-6.76624552193813	0.00097076657188012	0.00971265512070276	-0.526791439320866
545	Tcaim	-1.7471311845	8.44090730075	-6.7651556926914	0.000971498775875418	0.00971265512070276	-0.527651720986019
546	Osbpl7	1.017671855	10.5969349525	6.75735804240954	0.000976756648252959	0.00971265512070276	-0.533810427317868
547	Tsc22d1	1.66612459	13.33247611	6.74046148977367	0.000988265161441742	0.00976993117531469	-0.547176410801276
548	Vim	2.26214614	12.664279	6.73908195976427	0.000989211808225283	0.00976993117531469	-0.548268945464634
549	Gins2	1.319054935	7.356635823	6.73206870031511	0.000994040908744047	0.00979598600437592	-0.553826123971813
550	Bphl	-1.32796398	14.63212614	-6.73038208670253	0.000995206390370896	0.00979598600437592	-0.555163300876191
551	Aqp1	-1.036323975	15.4503204875	-6.71050383230904	0.00100906451543977	0.00989900769180158	-0.57094464598545
552	Fahd2a	-1.46329239	12.58105428	-6.70031582824991	0.00101625504189685	0.00993673204239219	-0.579048307764553
553	Gm11992	-1.326716416	8.901050438	-6.68171183286509	0.0010295416098289	0.0100492213655039	-0.593873175278684
554	Bcar3	-1.79707333499999	10.0754262575	-6.67471089205829	0.00103459438303657	0.0100816818260175	-0.599461042751541
555	Gchfr	-1.6626198	12.251946145	-6.660711854806	0.00104478563926485	0.0101640229606483	-0.610649411303367
556	Arhgef25	1.66541	11.437954455	6.64265900942971	0.00105810293051507	0.0101905402051332	-0.625107089586186
557	Slc25a13	-1.157536535	11.5888125275	-6.64206438186189	0.00105854496334797	0.0101905402051332	-0.62558386369354
558	Cyp2j12	-1.56130668	11.57566874	-6.63915172963945	0.00106071330430295	0.0101905402051332	-0.6279197576957
559	Scoc	-1.20811116	9.097515176	-6.63914717603595	0.00106071669834789	0.0101905402051332	-0.627923410280375
560	Mrps5	-1.0877757375	9.62411698625	-6.63812590028004	0.00106147823277728	0.0101905402051332	-0.628742660265236
561	Myc	2.6075162415	8.82332702475	6.62367804004052	0.00107232077098256	0.0102529851694317	-0.640343902725871
562	Hdc	1.122321176	7.0020702045	6.62244472429982	0.00107325234512983	0.0102529851694317	-0.641335210915744
563	Sc5d	-1.08645349999999	10.87459577	-6.60580039406175	0.00108591807118792	0.0103330939178929	-0.654728751704095
564	Slc25a25	-1.27832538	11.660316565	-6.57714499604265	0.00110813807445037	0.0104708271823	-0.677854200092181
565	Sod2	-1.05361595499999	15.2145666225	-6.57341570449783	0.00111106899453442	0.0104708271823	-0.68087003522042
566	Wnt10a	1.513082408	8.334537442	6.5719793937839	0.0011122002489337	0.0104708271823	-0.682031946488488
567	Rhcg	-1.514756975	12.6971281075	-6.56963104812743	0.00111405275119259	0.0104713782748971	-0.683932112738178
568	Them7	-1.423863635	11.4858223525	-6.56630467210251	0.00111668299022622	0.0104792260674444	-0.686624629427604
569	Coq8a	-1.060353985	11.1890176825	-6.558847769837	0.00112260590668175	0.0105178983584292	-0.692664739652699
570	Asic2	1.2677838315	6.90162266475	6.53498713253597	0.00114180783197926	0.0106635717044207	-0.71203068109659
571	Ifngr1	1.369127135	11.9132767775	6.52516287662418	0.00114982599499231	0.0106749611215579	-0.720021526162616
572	Il1r2	1.30225165	5.9038742395	6.51225565667065	0.00116046118938377	0.0107177404468878	-0.730535295858394
573	Tgfbr2	1.230045005	12.5395858375	6.50747599845253	0.00116442880781716	0.0107273823441422	-0.734433056071483
574	Actn1	1.237135441	8.5069199025	6.50657224085774	0.0011651808131208	0.0107273823441422	-0.735170329483767
575	Ttc7b	-1.239511085	10.7726605475	-6.49563482004516	0.00117432711730313	0.0107872189768408	-0.744099715337715
576	Clnk	-1.282543804	6.616017326	-6.49438662084971	0.001175376266793	0.0107872189768408	-0.745119551122624
577	Plcb1	-1.09471501	9.275667313	-6.47946011005241	0.00118800821201555	0.0108181028604286	-0.757327871036373
578	Zhx1	-1.0344477875	8.52456224275	-6.46927800853942	0.001196716661254	0.0108635072344317	-0.765669210182952
579	Chst12	1.2303196035	7.76435366475	6.46628740369997	0.00119928867662111	0.0108699503190022	-0.768121237117078
580	Tmem64	-1.65132860299999	9.9362258135	-6.45828226861723	0.00120620538226143	0.0108949473989706	-0.774689372631197
581	Map3k14	1.1266086425	10.70494098375	6.45662149015644	0.00120764621674387	0.0108949473989706	-0.776052873005918
582	Pola1	1.0535166765	8.35932804275	6.45387296372553	0.00121003519039856	0.010899653404871	-0.778310055835983
583	Mturn	-1.218403752	10.499026154	-6.43958029687224	0.00122254804013502	0.0109697475612905	-0.790060565995984
584	Rbm3	1.12153425	13.00365514	6.43257454501966	0.00122873689279863	0.0109747819112547	-0.79582815213243
585	Klk1b9	-1.2638778745	8.05367280825	-6.43153663336802	0.00122965690765128	0.0109747819112547	-0.796683070961238
586	Rnf213	1.15975042	11.064618425	6.42776150525756	0.00123301005105708	0.0109879078901071	-0.79979357636739
587	Itgb7	1.3360875665	9.34595139425	6.4147279998367	0.00124466953846605	0.011074902585406	-0.810544143583336
588	Tpd52l1	-1.0070084885	10.14032255075	-6.40817085943359	0.00125058437306056	0.0111028067830597	-0.815959581914662
589	Lactb2	-1.752298495	11.8371656675	-6.39988317154211	0.00125810755545016	0.0111435110791542	-0.822810815882008
590	Dera	-1.3119880675	9.55248166075	-6.39530140736208	0.00126228949116771	0.0111636117574939	-0.826601600912836
591	Auh	-1.04467826	13.22844814	-6.38570981823058	0.00127109706674886	0.0111918899129975	-0.834544605387376
592	Acad12	-1.1105886215	10.32952769925	-6.36549309737387	0.00128989885341072	0.0113390656737325	-0.851318822812487
593	Shmt2	-1.767260635	12.1478123075	-6.34463524845659	0.00130964026003203	0.0114952935305368	-0.86867107924227
594	Proz	-2.3758870155	9.66006209725	-6.33117514166012	0.00132256834564821	0.0115478705115034	-0.87989387026246
595	Batf3	1.4452499685	8.98087943425	6.32642852138065	0.00132716306006032	0.0115478705115034	-0.88385619191089
596	C1ra	1.4298590565	10.55877791675	6.32528450076859	0.00132827327076042	0.0115478705115034	-0.884811547604393
597	Degs2	-1.726620125	12.2283900275	-6.32404331345097	0.00132947901040437	0.0115478705115034	-0.885848206332996
598	Mx2	1.177544574	8.1408142655	6.31348994009722	0.0013397830821357	0.011620080015492	-0.894669298538025
599	Paqr7	-1.553248945	11.7675281975	-6.30805040343581	0.00134513073787054	0.0116318935065931	-0.899220688230028
600	Morn5	1.236205687	7.7867837205	6.30406969583194	0.00134906009348377	0.0116486150379657	-0.902553480117312
601	Ercc6l	1.1550557665	5.61323556625	6.29464408211781	0.00135841798290513	0.0116948167643322	-0.910451823412359
602	Retsat	-1.7730634	12.614902215	-6.26171356075194	0.00139171563052333	0.0119286991708733	-0.938122644243371
603	Hilpda	1.2348850725	8.30422513325	6.25175417855069	0.00140197414481398	0.0119990074534886	-0.946514706226014
604	Msln	2.0084013035	9.78379428825	6.2469658494912	0.00140693787952938	0.0120062812906623	-0.950553370931439
605	Ramp1	1.111248427	7.1643959895	6.22910442750536	0.00142563651775509	0.0121480881082284	-0.965640674966001
606	Endog	-1.285945935	11.2129033725	-6.2247727764999	0.00143021506057043	0.0121572383813346	-0.969304865887497
607	Cep192	1.0280545215	8.35448925125	6.22414889374103	0.00143087592392957	0.0121572383813346	-0.969832785936673
608	Pik3ip1	1.3330565285	9.82073570075	6.21885731506435	0.00143649559704993	0.0121734159434895	-0.974312169368197
609	Cd5	1.199370491	7.832387575	6.21842946842887	0.0014369511024609	0.0121734159434895	-0.974674481899599
610	Septin4	1.017053255	11.7529139325	6.21063197927205	0.00144528244685276	0.0122262516554777	-0.981281164624924
611	Osbpl1a	-1.06220326	11.94762002	-6.20759815774317	0.00144853929114076	0.0122360692364524	-0.983853491325497
612	Eci3	-1.394602925	13.4195239475	-6.2037786238598	0.00145265186421856	0.0122530764905256	-0.98709346179828
613	Pycard	1.24867602	11.13924108	6.19071011476001	0.00146682703241738	0.0123369875910955	-0.998191251034865
614	Gli3	1.6126359695	7.23281738575	6.1882254809084	0.00146954040064054	0.0123420249187609	-1.00030335224535
615	Aldh6a1	-1.497152595	14.4761264525	-6.16203928170761	0.00149849843106397	0.0125637632245822	-1.02260517644935
616	Suclg1	-1.042676315	14.0994640525	-6.15501395415361	0.0015063809694337	0.0125970569034162	-1.02860142319933
617	Tle6	1.47805344	8.697862859	6.15035590887998	0.00151163420287383	0.0126229024923813	-1.03258019814348
618	Prodh	-1.74183323499999	14.0374248575	-6.12139438678203	0.0015447828519575	0.012789925541668	-1.05737300049287
619	Vwa8	-1.28048062999999	12.559602045	-6.11446275915342	0.0015528426401945	0.0128202864085082	-1.06332089362931
620	Tmem202	1.0525969355	5.76354967925	6.10919767893391	0.00155899761743908	0.0128478857285801	-1.06784237916328
621	Hmgn5	-1.013491282	10.162707344	-6.10723513624007	0.00156129918514115	0.0128478857285801	-1.06952855038026
622	Mcm6	1.00846495	12.72624948	6.10409504082903	0.00156499002107597	0.0128478857285801	-1.07222735322768
623	Smpdl3a	-1.26004575999999	14.53302032	-6.07989064510732	0.00159378569120448	0.0130110868245602	-1.09306766822367
624	BC055324	1.5175017365	7.83401588825	6.0668461371357	0.00160956211968808	0.0130886948493367	-1.10432675247542
625	Lhfp	1.7757523775	9.12885552875	6.05402080262267	0.00162525231786478	0.0131403006566736	-1.11541555803542
626	Caly	1.127108098	7.4169651645	6.05392343300899	0.0016253721216581	0.0131403006566736	-1.11549981574525
627	Narf	-1.174746732	8.1847418385	-6.04645839453088	0.00163458803122425	0.0131690167354956	-1.12196282820501
628	Fgl2	1.355689392	7.635287949	6.04556706787007	0.00163569250183902	0.0131690167354956	-1.12273493848702
629	Isoc2b	-1.38766412	11.39611085	-6.0370677811817	0.00164626830694398	0.0132177002856011	-1.13010199812372
630	Enc1	1.1427462285	8.97475579725	6.0343722014146	0.00164963919437578	0.0132265713977629	-1.13244021572805
631	Timp3	-1.21784683999999	15.488333255	-6.00018992777486	0.00169309474892071	0.013482392973329	-1.16216321135508
632	Slc5a8	-2.228179372	10.997132269	-5.99447246465764	0.00170049361860871	0.0135044642881892	-1.16714793222491
633	Depdc1b	-1.01618828999999	10.938043205	-5.98827386861742	0.0017085579734097	0.0135471078731188	-1.1725563897477
634	Itga9	1.00407415000001	9.892256305	5.98678233506457	0.00171050514005286	0.0135471078731188	-1.17385845956027
635	4930412M03Rik	-1.0479098025	6.15348630625	-5.97745752217246	0.0017227376266081	0.0136069304396797	-1.18200461271463
636	Vmp1	1.03158656	13.506151815	5.97393655615641	0.00172738315158517	0.0136069304396797	-1.18508314643207
637	Iars2	-1.005029424	10.154809493	-5.96900765920526	0.00173391097210023	0.0136215859275222	-1.18939510982377
638	Aldh4a1	-1.354374465	13.8954400925	-5.96416152301881	0.00174035739045731	0.0136538522689507	-1.19363741981885
639	Elavl3	-1.4907249305	6.17711652875	-5.9570264510104	0.00174989978828707	0.013710288676821	-1.19988843060136
640	Vamp1	-1.076246646	8.439719477	-5.94737871882395	0.00176290028641874	0.0137490152862094	-1.20835019111895
641	Prr5l	1.1018323515	9.96296576425	5.94637109404981	0.00176426459643153	0.0137490152862094	-1.20923457624593
642	Ndc80|2700099C18Rik	1.2469741195	6.09775662225	5.94373160250912	0.00176784430121277	0.0137585429149053	-1.21155180026364
643	Adam11	1.133414971	8.22677943	5.93162088364745	0.00178437849027383	0.0138318954153099	-1.22219428676889
644	Cacna2d1	1.0202101745	8.21177776025	5.92215477347921	0.00179742837635514	0.013896144944086	-1.23052471401904
645	Fbxw13	1.2076522715	6.43603841725	5.91291809000416	0.00181026989581337	0.0139400334853069	-1.23866335180299
646	Ecsit	-1.11005688	13.49883997	-5.9075717410367	0.00181775189380232	0.0139792065930489	-1.24337870398091
647	Mmp13	-1.0297588285	6.47942709825	-5.89520557753967	0.0018351970846611	0.014057802340114	-1.25429822750227
648	Slc22a6	-2.058694505	15.4692179525	-5.88968922052397	0.00184304233347632	0.0140993946271314	-1.2591750617592
649	Crlf1	2.2539665725	6.51886804875	5.88464457200587	0.00185025113929681	0.0141030935724023	-1.26363801130927
650	Fbxl21	-1.2506759085	6.97285915225	-5.88353518604453	0.00185184087990902	0.0141030935724023	-1.26461987622683
651	Pim3	-1.100764145	11.8280272975	-5.8792317840452	0.00185802277834117	0.0141030935724023	-1.26842998704235
652	Ccdc6	-1.34070480349999	10.55691844825	-5.87740885001967	0.00186064873567845	0.0141046839872144	-1.27004462036767
653	Rtl6	1.28150559150001	8.84056611125	5.86638979767616	0.00187661468108845	0.0141888599656908	-1.27981291982534
654	Pcdhb21	1.478630717	7.890547998	5.84509505950676	0.00190792646466634	0.0143319639523308	-1.29873126105203
655	Slc25a33	-1.1231011935	8.47149903225	-5.84351520649087	0.00191027376304838	0.0143319639523308	-1.30013695321842
656	Smyd1	-1.00346254999999	10.75745173	-5.83475489367954	0.0019233511080506	0.0143796547104015	-1.30793692482002
657	Islr	1.022771173	9.538721197	5.81333734110636	0.00195576703644995	0.0144764771972607	-1.32704508889857
658	Bend5	-1.61259056	11.03015846	-5.8126506177002	0.00195681694511541	0.0144764771972607	-1.32765867076265
659	Aldob	-1.11665945999999	17.62632154	-5.8081625919859	0.00196369481111359	0.0145089703955317	-1.33167007383123
660	Slc22a15	1.464458171	7.249572342	5.78935443392353	0.00199282774224319	0.0146412120518155	-1.34850705549036
661	Trp53inp1	1.091063738	10.553486656	5.76186373540943	0.00203632483479832	0.0147836169909425	-1.37319303399933
662	Ly9	1.0782333705	6.39124588825	5.75838092767471	0.00204191443348364	0.0147839529708296	-1.37632700797467
663	Pcca	-1.44899498	11.040529255	-5.75814269973435	0.00204229742400828	0.0147839529708296	-1.37654142879114
664	Fbxo36	-1.2430505215	10.51755344925	-5.7546428642039	0.0020479336861389	0.0147839529708296	-1.37969230083155
665	Tpm4	1.635556835	13.2462948025	5.75267868814024	0.00205110484138579	0.0147839529708296	-1.38146127994908
666	Filip1l	1.2576115025	10.58503635375	5.74921917196129	0.00205670420398763	0.0147844611313741	-1.38457812831424
667	Yod1	-1.1404921555	7.27037519625	-5.71827384446924	0.00210759422340119	0.0149864572235863	-1.41252277827047
668	Slc39a6	1.447233453	9.6212028885	5.71808346492252	0.00210791183494335	0.0149864572235863	-1.41269505704452
669	Cd36	-1.53056083	12.19958057	-5.71392101130323	0.00211487010360444	0.0150034597163184	-1.41646285791409
670	Prps2	-1.2171443445	8.27557221125	-5.69599310099727	0.0021451485551189	0.0151222610099385	-1.43271510031931
671	Litaf	2.1870775	12.68033386	5.68275544547513	0.00216783136338325	0.015219252943676	-1.44474065580951
672	Cxcl12	-1.49398759999999	12.058591925	-5.68249911185572	0.00216827335400808	0.015219252943676	-1.44497372990902
673	Tex2	-1.0411399915	8.98249269725	-5.67805800786298	0.00217594781514138	0.015219252943676	-1.44901312880074
674	Edem1	-1.239817944	10.158390268	-5.66917850997723	0.00219138753334726	0.015219252943676	-1.45709670977191
675	Hsd17b11	-1.64151217	12.906094495	-5.66868667017442	0.00219224648586914	0.015219252943676	-1.45754474602978
676	Csad	-1.032016705	13.1685576525	-5.66812063385271	0.00219323550315176	0.015219252943676	-1.45806040756792
677	Slc12a6	-1.2229089515	10.59714507925	-5.66667032686132	0.00219577196105333	0.015219252943676	-1.45938182300158
678	Csdc2	1.0886321255	7.51223236975	5.6624157772903	0.00220323260877269	0.015219252943676	-1.46325975293123
679	Yme1l1	-1.021374841	7.307974724	-5.65771296325972	0.00221151384323912	0.0152583998853271	-1.46754885441345
680	Cyb5b	-1.1953876795	10.55944428025	-5.6494203823186	0.00222620519702853	0.0152803424171502	-1.47511855464313
681	Acad9	-1.049317905	11.8199745025	-5.64853339884152	0.00222778334709522	0.0152803424171502	-1.47592871922753
682	Bhmt2	-2.081005165	12.0849013175	-5.64638964602974	0.00223160298775544	0.0152885758679912	-1.4778872084757
683	Sorcs2	1.378648343	6.7430240385	5.64411704846303	0.00223566056391212	0.015298418184707	-1.47996402615112
684	Igtp	1.20480431	11.0236963	5.62901020790835	0.00226285321542061	0.0154036678812693	-1.49378563932999
685	Gprc5c	-1.12987637	10.717337235	-5.61409183415148	0.00229008691691997	0.0154713395070161	-1.50746250881808
686	Angptl4	1.146145955	14.6321729925	5.6074701840745	0.00230229751242014	0.0155098506011699	-1.51354194299175
687	Bckdha	-1.17055821	14.057074235	-5.60618386637066	0.00230467835579604	0.0155098506011699	-1.5147235612502
688	Phf13	1.197006881	10.5077787595	5.59942678923303	0.00231723239383352	0.0155467649227658	-1.52093402300758
689	Stard4	-1.138085268	10.446686456	-5.58868693395961	0.00233735097213481	0.0156457770921455	-1.53081675712814
690	Aldh9a1	-1.291772405	13.7549904025	-5.57789598248042	0.00235777121553572	0.0157309767131338	-1.5407609780867
691	Ubtd2	1.5779056055	8.24848560375	5.57668017170291	0.00236008499877217	0.0157309767131338	-1.5418822985054
692	Sap30	-1.482996293	10.3890509685	-5.57627362704871	0.00236085927714668	0.0157309767131338	-1.54225728849062
693	Socs1	1.089723229	7.911782053	5.55987171630573	0.00239234634605045	0.015850985829057	-1.55740336008437
694	Slc22a2	-1.324803585	13.7887442725	-5.5598192139146	0.00239244792108947	0.015850985829057	-1.55745189657042
695	Myadm	1.108099335	8.5760319235	5.54077742989305	0.00242962225878931	0.016006439192498	-1.5750780967488
696	Gata6	1.2602163155	8.12415275525	5.53247115828017	0.00244604934988563	0.0160711099899446	-1.58278113265243
697	Nat8	-1.789223695	15.2774426125	-5.52724956945225	0.00245644238055494	0.0160742759812771	-1.58762795116126
698	Ddah1	-1.1947814425	11.43290322625	-5.5112079461256	0.00248869579781409	0.0161247949457345	-1.60253970812546
699	Arrdc4	1.053204679	9.062638674	5.51104535611635	0.00248902522633318	0.0161247949457345	-1.60269101258972
700	Omd	-1.134015352	7.249097708	-5.49546589930524	0.00252082886539557	0.0162586498202364	-1.61720458577026
701	Tet1	-2.155934164	9.637668078	-5.48076885380172	0.0025512670775298	0.016436805663953	-1.63092429785916
702	Slc16a9	-1.723102395	12.3485258125	-5.47883468183159	0.00255530471119094	0.0164446676948418	-1.63273189105993
703	1810014B01Rik	-1.002988709	7.3766958545	-5.47043915940035	0.00257291730919954	0.0164885453261221	-1.64058349280506
704	Angptl7	-2.082347847	7.303727177	-5.4658839290705	0.00258253284332499	0.0165287765422017	-1.64484735547213
705	Ghr	-1.365662545	13.3689456875	-5.45708844243318	0.00260121804120541	0.0165937811000175	-1.65308773159952
706	Fam83d	1.0848261925	5.52065196625	5.45348551373423	0.00260891767863748	0.0166247297928024	-1.65646611588595
707	Ddt	-1.047990905	14.5082554775	-5.44967350990953	0.00261709311106303	0.0166586395739094	-1.66004234875545
708	Gcat	-1.09971121	12.41210429	-5.43354428651302	0.00265201745076436	0.0168076285126076	-1.67519453774102
709	Nudt19	-1.36928718	16.25066121	-5.41176904522738	0.0027000339061851	0.0169828641275888	-1.69570360475392
710	Slc46a3	-1.619426555	11.5302775525	-5.399864282502	0.00272671384239771	0.0170954121354194	-1.70694189491499
711	Nsg2	-1.5310961375	7.31801687325	-5.38738515399968	0.00275501195019507	0.0172173498429214	-1.71874199764624
712	Plekho2	1.2198685965	8.05778738275	5.37704832516784	0.00277871188645262	0.0173283560696837	-1.72853159322426
713	Snx10	1.389415498	8.824681831	5.37000630969635	0.00279499386686304	0.0174112905025395	-1.7352087169162
714	Sema4g	-1.4692327555	9.58077352725	-5.34801346592462	0.00284656537099802	0.017545303136764	-1.75610335706217
715	Ltbp3	1.129667795	11.3737543025	5.34265696144464	0.00285929356396857	0.0175916489189036	-1.76120190041628
716	Cald1	1.2785905845	9.84827814275	5.34231340726197	0.00286011218503333	0.0175916489189036	-1.76152903692928
717	Lipa	-1.05891167	11.9539699	-5.33714908602131	0.00287245073873703	0.0176489420652716	-1.76644841841883
718	Idh3a	-1.20624384	12.30368946	-5.3242874055435	0.00290345061542409	0.0177500388403421	-1.77871518552928
719	Pecr	-1.71522770499999	15.6661088625	-5.32401578287092	0.00290410948989665	0.0177500388403421	-1.77897447705136
720	Mindy2	-1.06130955599999	10.168518267	-5.29700559172233	0.00297050766604239	0.0179037783509537	-1.80480663241969
721	Hes6	-1.069165415	12.0745330275	-5.29139168712864	0.00298452941900129	0.0179594826997016	-1.81018768577939
722	Ddr2	1.4438826055	10.12340020725	5.2715367170775	0.00303474379774518	0.0181866525127706	-1.82925234208717
723	Slc2a2	-1.463598185	11.9634655275	-5.26154926032647	0.00306037468549704	0.0182652423714174	-1.83886187595149
724	Cyp1b1	1.442333755	10.9939580575	5.25510872748156	0.00307703692667297	0.0182947499947618	-1.8450656803738
725	A4gnt	-1.0281887385	6.11307726625	-5.22223647617145	0.00316374555383306	0.01860582063311	-1.87681516766926
726	Galnt1	-1.000661373	9.6407004885	-5.22167442404796	0.00316525267923219	0.01860582063311	-1.8773592686358
727	Mmd2	-1.214606191	5.851978937	-5.1995104915528	0.00322535706724081	0.0187760882950306	-1.89884881733733
728	Wfdc21	1.6719566965	6.88316163125	5.19938447719304	0.00322570257655943	0.0187760882950306	-1.89897118450586
729	Acy3	-1.770032175	16.7446967125	-5.19913517259201	0.00322638625319783	0.0187760882950306	-1.89921327980685
730	Cd93	1.036640215	11.9038295425	5.19743166280706	0.00323106236782254	0.0187845727499803	-1.90086774995981
731	Nudt6	-1.1318679795	7.30099315725	-5.18275538135618	0.0032716773175124	0.0188982660294638	-1.91513758558923
732	Saa2|Saa1	1.108161962	9.0291350225	5.168939188213	0.00331045650333611	0.0190206350918724	-1.9285974731206
733	Asphd2	1.0802471375	6.28010134525	5.16208328514258	0.00332989822066021	0.0190929429410547	-1.93528606417864
734	Zfp36l1	1.326256765	12.8554354225	5.1358577904743	0.00340550499555521	0.0194310192170633	-1.96092982324441
735	Cnrip1	1.0594033475	8.50572334125	5.13082228275689	0.00342024988268052	0.0194580882701815	-1.96586422853486
736	H2-M2	1.04877756000001	12.318435625	5.10148847443478	0.00350763713856121	0.0198392228466878	-1.99467716182094
737	Scx	2.1055383675	10.06027455125	5.09574259604151	0.00352505741778358	0.0199184512561498	-2.00033465386675
738	Sertad4	1.318530047	7.0541095665	5.09152409223462	0.00353791114370665	0.0199717479166496	-2.00449111733168
739	S100a14	2.7116248985	8.40992789675	5.08821391748722	0.00354803540992097	0.0199859212046156	-2.00775430180897
740	Itgav	1.0635218265	10.70676378175	5.08817682576537	0.00354814904692718	0.0199859212046156	-2.00779087541816
741	Emp2	1.2862908535	10.43466026325	5.08444704898799	0.00355959753269441	0.0199859212046156	-2.01146950748943
742	Cbr3	1.2301007425	9.85679859875	5.08400218061113	0.00356096591618986	0.0199859212046156	-2.01190840177587
743	Tmem205	-1.21218204	12.089078695	-5.07142043688503	0.00359992115360655	0.0201092780097778	-2.02433233258568
744	Mcur1	-1.09049783	10.96127484	-5.06568550550574	0.00361784188615847	0.0201693821294241	-2.03000248156109
745	Fkbp7	1.194268409	9.565971267	5.060766662495	0.00363329521629284	0.0202033617201799	-2.03486933264466
746	Tmem45a	1.9448888375	8.43434460375	5.05975167710038	0.00363649350647655	0.0202033617201799	-2.03587400045921
747	Ahnak	1.261369825	13.0253126975	5.05934308381616	0.00363778193728098	0.0202033617201799	-2.03627847997497
748	Slc7a8	-1.24708084	10.74477661	-5.01785796494515	0.00377140694582859	0.0208069020253322	-2.07746476675885
749	Nqo1	-1.302115915	10.3363850825	-5.0108816831101	0.00379443441904338	0.0208579731985543	-2.08441397456566
750	Mmp19	1.0057659415	5.89411359575	5.00856894551767	0.0038021044172112	0.0208579731985543	-2.08671921355032
751	Cyp51	-1.3087254505	9.05987282175	-5.00552219625572	0.00381223624129757	0.0208743179553977	-2.08975720755408
752	Fkbp4	-1.045376145	10.7881005525	-4.99694544449638	0.00384092686067337	0.0209920319154967	-2.09831617545124
753	Hspb8	1.3195008315	9.55743790425	4.98907533517837	0.0038674747544791	0.0210976169550416	-2.10617888556553
754	Irgm1	1.27478851	11.62575486	4.98445205796078	0.00388316971827752	0.0211240089893624	-2.1108018007084
755	Tshz3	1.0857428005	8.03485003575	4.97517562507604	0.00391488497817984	0.021237159495944	-2.12008641202609
756	Timm29	-1.0704643075	8.27114430825	-4.93226178962163	0.00406557872016379	0.0217363572240642	-2.16319321558628
757	Tm4sf4	-1.109561455	7.2662246165	-4.92261285793129	0.00410038325323719	0.0218375338039648	-2.17292077662381
758	Cd276	1.8564784465	5.92490944275	4.89579487915255	0.00419895093739901	0.0221602862763093	-2.20002552552165
759	Rtp4	1.775594485	10.5694951525	4.8860463028289	0.004235461335609	0.0222925047934623	-2.20990327317556
760	Tagln	1.83967537500001	14.2825561775	4.87282151692844	0.00428558182445351	0.022467797836639	-2.22332458978883
761	Igfbp5	-1.212142395	12.9796769025	-4.87097931921815	0.00429261806535719	0.022467797836639	-2.22519611221663
762	Slc6a12	-2.3830222315	7.33185599825	-4.87017077159544	0.00429571053378261	0.022467797836639	-2.22601768112264
763	Rgs16	3.6647189925	8.02120246425	4.85823208578912	0.00434167511943854	0.0226675828910222	-2.23815933183225
764	Rasl12	1.4381134455	9.82266679225	4.84356300122695	0.00439893592867044	0.02277620986568	-2.2531052738257
765	Svep1	1.13549053350001	10.32099282825	4.84291092793059	0.00440150158103256	0.02277620986568	-2.25377035822058
766	Antxr1	1.2824022025	8.25068950425	4.83648230549959	0.00442688888467594	0.0228709889219143	-2.26033046549024
767	Cyp2d22	-2.1489076015	8.80075816375	-4.79572666489577	0.00459184909438399	0.0234493640979172	-2.3020556830143
768	Smurf1	1.010071336	8.44706625	4.7926137638042	0.00460473925256194	0.023494635504549	-2.30525232106747
769	Id3	1.35108005	12.386481525	4.77514885619168	0.00467784263578348	0.0237431021435375	-2.32321258675293
770	Dapp1	1.0186501195	7.22557489275	4.77202111250702	0.00469107621042224	0.0237736848880335	-2.32643362733242
771	Hsd3b6|Hsd3b1	-1.584714668	8.8387379845	-4.77121659528681	0.00469448716409077	0.0237736848880335	-2.32726236775583
772	Mcm4	1.31022613	9.960609305	4.7656950559056	0.00471797489742772	0.0238052029463627	-2.33295264497467
773	Pid1	1.017546006	7.8331719915	4.764416712632	0.00472343217547319	0.0238052029463627	-2.33427067416882
774	Pask	1.1087222135	7.80128357925	4.76190418631836	0.00473417955986198	0.0238219018025124	-2.3368618808491
775	Pqlc3	1.0447913455	8.13662732125	4.74056518992083	0.00482660978920058	0.0241354030272328	-2.35890546415103
776	Ttyh3	1.1627030225	10.80938018875	4.73962252736396	0.00483074096536781	0.0241354030272328	-2.35988075409791
777	Eef2k	1.0248356685	6.47723428175	4.7119866653278	0.00495369539644707	0.0245873469634877	-2.38852974879358
778	Hmox1	1.25331686	11.679194305	4.69648763089318	0.00502423828189355	0.0247689855163958	-2.404644987098
779	Enpep	-1.121011863	10.2693180335	-4.66997876986871	0.0051476079330685	0.0252525773708303	-2.43228799085691
780	Slc1a1	-1.188436245	12.4991135125	-4.6664284865501	0.00516439566198839	0.0252890750662972	-2.43599787058714
781	Hic1	1.0739241505	10.36599284975	4.6638001768854	0.00517686464329153	0.0253288842605974	-2.43874550484132
782	Pccb	-1.099491155	10.9055479775	-4.63410196765208	0.0053202066215434	0.0257923970514525	-2.46986150589128
783	Bicc1	1.01306224	13.184989575	4.6254310968738	0.00536292084866019	0.0259563590328603	-2.47897045101668
784	Sfrp4	2.088487987	8.586136513	4.61028386927719	0.00543849506374492	0.0261916546632883	-2.49490917816688
785	Adgra2	1.050677114	10.157332283	4.60384466560394	0.00547099518856894	0.0262332717765221	-2.50169497043073
786	S100a8	1.700584554	7.4587702455	4.59365657362606	0.00552287714070235	0.0262356963061465	-2.51244377877125
787	Akr1a1	-1.08570058	16.02310304	-4.59326735448644	0.00552487046861731	0.0262356963061465	-2.51285471937017
788	Stk17b	1.2503385635	8.88305965975	4.59255732947461	0.00552850890124381	0.0262356963061465	-2.51360442625058
789	Mob3b	-1.0219219725	8.62417895475	-4.57644607401927	0.00561181902773207	0.0264508945413752	-2.53063589373249
790	Slc49a4	-1.1193752475	9.66118636025	-4.56312184496981	0.00568181637590013	0.026702707074178	-2.54474982032836
791	Tonsl	1.017028335	7.9119230635	4.54981945297677	0.00575270849305596	0.0269274735156116	-2.55886655132053
792	Dcn	1.45956418	13.44445741	4.54528763924589	0.0057770930365812	0.0269767136436196	-2.56368171664486
793	Kcnn2	-1.126392832	6.6119960835	-4.52915711251458	0.00586486253572139	0.0272992046419504	-2.58084527208852
794	Myo18a	1.026300305	11.8424811775	4.49700512778494	0.00604444874508732	0.0278470150407038	-2.61517052428
795	Gm10658	-1.500317855	6.764685906	-4.48227794079646	0.00612882533920647	0.0281020844500771	-2.63094408223748
796	Serping1	1.57620827	12.11689537	4.47793417477968	0.00615397149369436	0.0281731228303482	-2.6356025940802
797	Slc39a4	1.8007609735	9.15355975775	4.44853661327061	0.00632732241510744	0.0287413081221651	-2.66720368826237
798	Amacr	-1.742537075	14.3708481875	-4.44704934633314	0.00633624131875742	0.0287594405735514	-2.66880583897169
799	Ltb4r2	1.03373858	6.76865027	4.43224190537187	0.00642583561950931	0.0289857824660555	-2.68477498705743
800	Cxcl9	1.172710552	8.46325482	4.41433615777429	0.00653613738112784	0.0293698490328277	-2.70412904304726
801	C030006K11Rik	-1.070676455	11.0403746225	-4.38683311285017	0.00670984492085665	0.0298744201396188	-2.7339496647572
802	Igfbp4	-1.377454855	11.6375440675	-4.36830840538539	0.0068298493432593	0.0302543745773595	-2.75409899939963
803	Gng10	1.011742732	9.4103312185	4.32551692539292	0.00711664344752429	0.0311159908638197	-2.80083964148865
804	Ifrd1	1.1556931	11.028784395	4.30079915786206	0.0072886237189944	0.0317017113619749	-2.82796375702442
805	Gpx2|Gpx2-ps1	1.4336755995	7.79791004375	4.2963185011035	0.00732030938698966	0.0317921472409662	-2.83289045401901
806	Rnd3	1.0284868845	9.77160542775	4.26385050522089	0.00755471319098279	0.0325198089201818	-2.86868090944362
807	Dcxr	-1.680344585	12.1457317275	-4.26277776557206	0.00756260417174436	0.0325297866989475	-2.86986613502989
808	Setd7	1.035376253	10.6633518135	4.24820609551881	0.00767073781276241	0.0327775231428215	-2.88598297468314
809	Gadd45b	1.1848950675	9.29921353525	4.22778672924887	0.00782527522303323	0.0332190047104327	-2.9086215696935
810	Krt19	2.9418691405	10.98667511975	4.20431782021181	0.00800733760909041	0.0337220992960034	-2.93471905674907
811	Igf2bp1	-1.2609187855	7.59261183525	-4.18942192904703	0.00812542198929057	0.0339742751801498	-2.95132661479415
812	Coq9	-1.322422455	11.2834934975	-4.18618435880974	0.00815135149647689	0.0340475148719529	-2.95494066104396
813	Anxa8	2.5602847305	9.00264859475	4.18489568603223	0.00816169887182381	0.0340527779233993	-2.95637962762604
814	Acadm	-1.177289485	14.7647554825	-4.18153869328502	0.00818872479977822	0.0340924298547114	-2.96012931885531
815	Fhl2	1.32093552000001	12.473719165	4.17620589306382	0.00823186913752281	0.0342476266256027	-2.96608946226668
816	Acy1	-1.619277729	10.3210228605	-4.14726453757816	0.00847062403432754	0.0348753850248329	-2.99851076137633
817	Dnajc28	-1.2051252735	7.26830820375	-4.14171688943721	0.00851729397133255	0.0349549888065149	-3.00474000547106
818	Them4	-1.020299672	9.5755837795	-4.13931820511444	0.00853756452173685	0.0349549888065149	-3.00743484678134
819	Slc15a2	-1.6414165755	9.86261931225	-4.13907428438244	0.00853962892549089	0.0349549888065149	-3.00770893256021
820	Fah	-1.375832705	13.3460398175	-4.12463148967077	0.00866289323249704	0.035212609887246	-3.02395396819004
821	Duox1	-1.9543071675	8.73172841725	-4.08912521498666	0.00897471509026784	0.0361528033001335	-3.06402592611741
822	Gm10925	-1.05449686	16.639884315	-4.0850060041274	0.00901171823222037	0.0362268590368253	-3.06868725745748
823	Ttc38	-1.17641005	8.539305826	-4.07843926182581	0.00907107052141738	0.0363294789129415	-3.07612358586247
824	Ahcyl2	-1.026941807	10.0600735815	-4.07788824244683	0.00907607118379631	0.0363294789129415	-3.0767478718832
825	Calml4	-1.37882877	14.026377885	-4.07544401794502	0.00909829142639132	0.036374470586196	-3.07951765270631
826	Adhfe1	-1.813481242	9.993892759	-4.05365895578272	0.00929912028225867	0.036861625257091	-3.10424463378636
827	Tmem161b	-1.13734756	8.3844508115	-4.05219957553247	0.00931275460097958	0.036861625257091	-3.1059036823369
828	Sbk1	-1.047572369	9.721963256	-4.04552999773255	0.00937535807804544	0.0370758571148721	-3.11348991281582
829	Resf1	1.01457148	10.591596335	4.04219010818668	0.00940688904812436	0.0371753631509153	-3.11729138269108
830	Slc23a1	-1.045732645	11.2072922875	-4.03875441382007	0.00943945149623673	0.0372741389161784	-3.12120367581055
831	Tuft1	1.0540396	11.549265045	4.03667024753489	0.00945926758612976	0.0372813942607964	-3.12357783592811
832	Ppargc1a	-1.17194308	11.85010072	-3.9863709547267	0.00995229083582357	0.0385733875223786	-3.18107721000573
833	Unc5c	-1.119135158	6.8806149195	-3.94525392958995	0.0103772657040067	0.0397715692148962	-3.22836738022387
834	Defb29	-1.05469034999999	13.310764575	-3.91755185610951	0.0106753071535621	0.0405939855735125	-3.26037441033646
835	Efs	1.0828653945	8.24753926275	3.90312565170311	0.0108343887315952	0.0408912033449593	-3.27708898629593
836	Arsb	-1.6480315615	8.36724420325	-3.88396926817003	0.0110498408875903	0.0413448213210671	-3.29933330185867
837	Tfrc	-1.4268199765	8.76967697575	-3.8120252633733	0.011903911057816	0.0436459706797124	-3.38337573847149
838	Ctxn3	-1.3175385675	6.47565906475	-3.81080119817792	0.0119190812512355	0.0436459706797124	-3.38481249466369
839	Foxs1	1.2698796575	9.17712960875	3.78282142856497	0.0122719341958259	0.0445745363416525	-3.41771637104471
840	Pgpep1	-1.003939295	11.4520390325	-3.7457517966963	0.0127579286596308	0.0458546980210993	-3.46149379444473
841	Cpox	-1.09732068999999	11.433861465	-3.7447297024195	0.0127716362623165	0.0458757174542409	-3.46270380514386
842	Pdgfra	1.155345012	10.117472944	3.73555747172972	0.012895402014253	0.0461781972743527	-3.47356951015185
843	Rnf125	1.0861823605	7.26665329975	3.71705468439571	0.0131492534650253	0.046629521552462	-3.49552744849281
844	Cd9	1.01582581	13.28674491	3.71284619168827	0.0132077843923639	0.0467518723458023	-3.50052909072876
845	Acads	-1.103215995	11.1222474175	-3.69362927922385	0.0134788493073441	0.0474523784119226	-3.52340190310116
846	Sprr1a	3.136720079	11.6548201605	3.66050160422222	0.0139611419496538	0.048593432057322	-3.56296347611931
847	Calca	-1.2421728105	7.04797076225	-3.64909246041242	0.0141317671621393	0.0490702706278447	-3.5766269313219
848	Ces2c|Ces2d-ps	-1.50471728499999	13.3311425575	-3.64232340553436	0.0142341199720302	0.0492836292257754	-3.58474277547285
849	Ccn2	1.19645970000001	13.928932245	3.62073136835725	0.0145662836926626	0.0500098984271821	-3.61067706579134
850	Marco	1.9991902485	7.18119759225	3.60757965734187	0.0147729198855681	0.0504561342141962	-3.62650809907845
851	Plk3	1.783817254	10.451882873	3.60370239510308	0.014834472743664	0.050607140505416	-3.63118022519968
852	Ifit2	1.2927308135	8.31127860325	3.5898024183712	0.0150575466547687	0.051188642879374	-3.64794837114415
853	Maf	-1.17492745	12.117477285	-3.5754468001452	0.0152919413697279	0.0518044467644236	-3.66529664326465
854	Dhrs4	-1.126185275	11.8073225925	-3.54521835323903	0.0157991752991803	0.0531832677170217	-3.70192765237763
855	Slc22a1	-1.04191219999999	13.84180237	-3.51447898333037	0.0163346486683584	0.0544519384792735	-3.73931770879712
856	Cavin1	1.110449225	13.7231618375	3.4800476764353	0.0169590131687008	0.0557688787975811	-3.78136516454727
857	Gm11494	1.1099476575	6.22472964325	3.46222126820358	0.0172928624367896	0.0566115748982283	-3.80320361649912
858	Slc4a9	-1.0617732655	9.51059068875	-3.44934315694252	0.0175386706306418	0.057255716147123	-3.81900921431461
859	S100a10	1.14970407000001	13.096733975	3.44866983966163	0.0175516307827172	0.0572659971373505	-3.81983626235103
860	Prkg1	1.0788063775	7.87147869075	3.44671188056509	0.0175893795987868	0.0573250746611494	-3.82224163780611
861	Asl	-1.00692127499999	12.3400927625	-3.38175334649165	0.018895367550917	0.0604010188360914	-3.90236149459836
862	Zfp871	-1.317708721	9.9814005945	-3.36576115994281	0.0192334682315623	0.0612136063618479	-3.92218023576222
863	Hbegf	1.133981366	10.756185402	3.31778020171068	0.0202895400227352	0.0635013646716919	-3.98186234234408
864	Btg2	1.6205629765	10.08560823175	3.29532019094228	0.0208062352615267	0.0647021817909065	-4.00991239664294
865	Cfap65	1.1139978865	6.44718361075	3.29479592570053	0.0208184718089964	0.0647057614212525	-4.01056799798538
866	Acta1	1.16389171	8.092510136	3.26083801720856	0.0216285930689338	0.0664453146017718	-4.05311518986508
867	Mvd	-1.1196573075	10.40974058625	-3.2027251161093	0.0230985718709011	0.069569847270614	-4.12629934784541
868	Phlda1	1.1258759255	10.39249338725	3.1950452362685	0.0233010997103769	0.0698913252874974	-4.1360056856043
869	Lpl	-1.26797664	12.51406571	-3.15648583286108	0.0243485476385158	0.0719985687491687	-4.18486042000397
870	S100a6	2.232111185	14.4499214625	3.07709753297453	0.026675400052816	0.0771959891463991	-4.28606794705186
871	Tst	-1.04499304499999	11.8084591925	-2.98067052046473	0.0298423465116225	0.0837724925272565	-4.41008308571813
872	Pinx1	-1.129491855	12.2252708425	-2.95584693155613	0.0307239665968913	0.0856427370832583	-4.44219386738456
873	Snca	-1.086465391	8.766723545	-2.93642120615467	0.0314340922501414	0.0869165307740765	-4.46737333072643
874	Itga11	1.64591309400001	7.2547385995	2.91134705129579	0.0323777989297444	0.0889779719175697	-4.49993943767945
875	Castor1	-1.057121336	7.324378072	-2.83515687857367	0.0354436053966176	0.0952067762080336	-4.59933019275144
876	Phlda3	1.364331135	11.8103299975	2.77472423918316	0.0381041782688445	0.0997820047354173	-4.67860758471956
877	Kif23	1.084528609	7.259819925	2.7736252223712	0.0381545602489006	0.0998106232241052	-4.68005275587257
878	Ppt2	-2.657942656	11.118613837	-2.75098401614387	0.0392090033947025	0.102034307987017	-4.7098516815231
879	Nr4a1	2.351085793	10.9471331185	2.69651432783351	0.0418795676565026	0.107498256996924	-4.78174109878884
880	Ifit3|Ifit3b	1.04160999	11.015874385	2.69357091306185	0.0420294664166439	0.107599120821908	-4.78563357501817
881	Fos	3.2034602655	8.09384615475	2.68014318311787	0.0427208092224746	0.108654188859078	-4.80340059066886
882	Ccn1	1.80940254	11.483270925	2.64268112231675	0.0447163879851737	0.112021268956849	-4.85305055953887
883	Rnf24	-1.15195116749999	10.14502334625	-2.57859133852566	0.048371057634209	0.118830750593804	-4.93825140188046
