# Supplementary material for: Identification and validation of hub genes in drug induced acute kidney injury basing on integrated transcriptomic analysis
Source: Front Immunol. 2023 Mar 29;14:1126348. doi: 10.3389/fimmu.2023.1126348 (PMC10090697; doi:10.3389/fimmu.2023.1126348)
Supplement: Supplementary file 6 [file Table_5.xls]

## Sheet: Sheet1
No.	Age	Sex	Hight	Weight	BMI	Drug	Time-Drug	Time-Scr1	Scr1	Time-Scr2	Scr2	△Scr	△Scr%	TLR4 (ng/mL)
Cisplatin-01	39	Male	165	60	22.0386	Cisplatin	2022/5/12-5/15	2022-05-11	51	2022-05-15	78	27	52.9412	26.69
Cisplatin-02	73	Male	167	51	18.2868	Cisplatin	2022/6/3-6/5	2022-06-02	37	2022-06-06	56	19	51.3514	16.58
Cisplatin-03	54	Male	164	82	30.4878	Cisplatin	2022/6/4-6/6	2022-06-02	47	2022-06-06	72	25	53.1915	23.16
Cisplatin-04	56	Male	165	54	19.8347	Cisplatin	2022/7/6-7/7	2022-07-03	66	2022-07-07	102	36	54.5455	23.16
Cisplatin-05	35	Female	163	61	22.9591	Cisplatin	2022-09-03	2022-09-01	45	2022-09-06	71	26	57.7778	28.215
Cisplatin-06	56	Female	160	45	17.5781	Cisplatin	2022-09-02	2022-09-01	104	2022-09-05	551	447	429.808	70.25
Average-Cisplatin	52.1667	33.3333	164	58.8333	21.8642				58.3333		155	96.6667	116.602	31.3425
Iohexol-01	55	Male	158	60	24.0346	Iohexol(350mgI/mL)	2018-03-12	2018-03-09	106	2018-03-13	138	32	30.1887	25.965
Iohexol-02	54	Female	155	55.8	23.2258	Iohexol(350mgI/mL)	2018-07-23	2018-07-22	53	2018-07-23	78	25	47.1698	68.415
Iohexol-03	42	Female	157	71	28.8044	Iohexol(300mgI/mL)	2018-08-23	2018-08-23	62	2018-08-27	93	31	50	77.415
Iohexol-04	64	Female	150	/	/	Iohexol(300mgI/mL)	2018-08-30	2018-08-25	76	2018-09-02	104	28	36.8421	28.215
Iohexol-05	81	Male	167	55	19.721	Iohexol(350mgI/mL)	2018-10-08	2018-10-08	83	2018-10-09	119	36	43.3735	26.415
Iohexol-06	53	Male	178	72	22.7244	Iohexol(350mgI/mL)	2019-07-11	2019-07-11	66	2019-07-15	111	26	39.3939	25.305
Average-Iohexol	58.1667	50	160.833	62.76	23.7021				74.3333		107.167	29.6667	41.1613	41.955
Vancomycin-01	62	Female	168	62	21.9671	Vancomycin	2022/4/21-5/13	2022-04-19	41	2022-05-03	113	72	175.61	24.23
Vancomycin-02	38	Male	168	58	20.5499	Vancomycin	2022/4/30-2022/5/6	2022-04-28	770	2022-05-01	1058	288	37.4026	66.58
Vancomycin-03	72	Female	152	59	25.5367	Vancomycin	2022/9/29-2022/10/5	2022-09-30	69	2022-10-07	245	176	255.072	78.25
Average-Vancomycin	60.6944	33.3333	165.639	61.46	22.3669				183.889		292.194	104.611	98.6689	43.7892
Average-DI-AKI	55.6	53.3333	162.467	60.4143	22.6964				111.733		199.267	86.2667	94.3112	40.5897
Control-01	59	Male	158.5	65	25.8735			2022-08-05	87					17.48
Control-02	64	Female	157	55	22.3133			2022-07-02	49					20.7
Control-03	62	Male	161	56	21.6041			2022-08-05	83					21.355
Control-04	33	Male	178	98	30.9304			2022-07-13	71					23.61
Control-05	53	Female	151.5	58	25.2699			2022-07-27	52					20.39
Control-06	59	Male	160	60	23.4375			2022-08-18	91					22.36
Average-Control	55	66.6667	161	65.3333	24.9048				72.1667					20.9825
